# Supplementary material for: Similarities and differences between bone quality parameters, trabecular bone score and femur geometry
Source: PLoS One. 2022 Jan 11;17(1):e0260924. doi: 10.1371/journal.pone.0260924 (PMC8751997; doi:10.1371/journal.pone.0260924)
Supplement: S1 Data — (XLS) [file pone.0260924.s001.xls]

## Sheet: Sheet1
Sex(M=1, W=2)	Age(years)	Height(cm)	Weight(kg)	BMI(kg/m2)	TBS L1-4	L spine BMD(g/cm2)	Calcium(mg/dl)	Phosphorus(mg/dl)	BUN	Creatinine(mg/dl)	eGFR	Femur neck BMD(g/cm2)	CSA(cm2)	CSMI(cm4)	Neck width(cm)	Cortical thicknessT(cm)	Section modulus(cm3)	Buckling ratio	Total hip BMD(g/cm2)	FNCTz-score	TBSz-score	Lumbar spine LS T-score	Total hip T-score	Femur neck T-score
1	73	164	63	23.4236	1.283	0.858	9.4	3.4	23	1.04	70	0.893539	2.99597	3.09867	3.52047	0.170822	1.70455	10.6533	0.754724	-0.24081	-0.786001	-0.8	-1.5	-1.2
2	65	157	55	22.3133	1.338	0.804	9.8	4.6	16	0.6	100.6	0.750675	2.11448	1.5338	2.9592	0.14352	0.960337	11.1253	0.74041	-0.232826	0.859179	-1.3	-1.3	-1.5
2	67	161	55	21.2183	1.244	0.838	8.5	4.5	14	0.57	105.8	0.842838	2.44939	1.97571	3.05112	0.161903	1.1702	10.4397	0.761543	0.377991	-0.109061	-1.3	-1.1	-1.3
1	68	169	83	29.0606	1.403	1.257	9.1	3.7	25	1.16	62.6	1.10692	3.79453	4.03194	3.60045	0.214094	2.10775	8.94937	0.992533	1.0082	0.570479	2.3	0.3	0.6
1	80	165	48	17.6309	1.207	0.54	9.1	4.2	18	1.21	57.7	0.587754	2.08236	2.27547	3.72044	0.110172	1.13984	18.2761	0.630303	-1.99144	-1.6451	-3.4	-3	-3.9
2	73	148	52	23.74	1.197	1.099	9.2	3.8	12	0.57	104	0.804083	2.40045	1.88099	3.13631	0.153818	1.06361	11.5088	0.697963	0.10936	-0.593181	1.5	-1.8	-2.1
2	73	145	55	26.1593	1.203	0.775	8.8	3.2	15	0.51	118.2	0.658538	2.04585	1.96573	3.26844	0.124574	1.10129	14.4226	0.46368	-0.862327	-0.531378	-2	-3.1	-2.8
2	74	151	56	24.5603	1.039	0.777	8.9	3.2	13	0.65	88.9	0.725576	2.22673	1.98164	3.22292	0.137879	1.09593	13.1211	0.615906	-0.420247	-2.22065	-1.1	-2.6	-3.1
2	59	158	54	21.6311	1.323	0.745	9.2	3.9	9	0.52	120.7	0.820569	2.60378	2.24642	3.3354	0.156648	1.18258	12.1709	0.76159	0.203363	0.704672	-1.9	-1.2	-1.6
2	79	157	70	28.3987	1.188	0.999	9.5	3.7	20	0.94	57.4	0.748081	2.49358	2.65739	3.5043	0.141843	1.31091	14.3191	0.723931	-0.288551	-0.685885	0.1	-1.5	-2.1
1	51	173	78	26.0617	1.336	0.926	9	3.4	26	0.87	92.5	1.07025	3.47172	3.25142	3.40641	0.207294	1.7069	9.19434	0.896729	0.811915	-0.186889	0.2	-0.2	0.6
1	65	172	79	26.7036	1.433	1.473	8.6	3.1	10	0.83	93	1.12918	3.83292	3.83702	3.56703	0.218885	1.95574	9.01182	0.990811	1.1465	0.909599	4	0.3	0.5
2	54	152	62	26.8352	1.215	0.739	8.9	4.2	12	0.62	100.3	0.880468	2.50838	1.82079	2.99141	0.169792	1.13637	9.44697	0.855641	0.640103	-0.407773	-2.2	-0.2	-1
2	73	158	68	27.2392	1.281	0.934	9.4	3.8	24	1.01	53.7	0.903539	2.6692	1.74432	3.1297	0.174412	1.04146	9.99289	0.872392	0.793609	0.272055	-1	-0.6	-0.9
1	72	164	71	26.398	1.339	1.203	8.3	3.6	17	1.04	70.2	1.10032	3.89086	3.8102	3.71434	0.212302	1.97771	9.09525	0.928123	0.956482	-0.152977	1.9	-0.2	0.8
1	80	162	62	23.6244	1.428	1.029	9.2	3.2	17	1.09	65.1	0.712422	2.32525	2.47165	3.42865	0.134903	1.31966	13.8983	0.720767	-1.2776	0.853079	0.5	-1.8	-2.7
2	50	169	63	22.0581	1.482	1.09	9.5	3.5	12	0.76	80.6	1.02425	3.14492	2.53265	3.2245	0.198538	1.40648	9.07987	0.91887	1.59522	2.34244	0.9	0.4	0.2
1	52	170	78	26.9896	1.333	0.8	9.4	3.5	11	0.86	93.8	0.9814	3.71317	4.45574	3.97392	0.187353	2.06346	11.5311	0.85725	0.236353	-0.220801	-1.3	-0.7	-0.4
2	76	154	61	25.721	1.265	0.925	9.3	4.3	15	0.73	77.5	0.915956	2.56303	1.70643	2.93801	0.177307	1.09546	8.78663	0.80444	0.889799	0.107248	-0.6	-0.7	-1
1	58	171	70	23.939	1.295	0.764	8.9	3.6	19	0.77	103.8	0.818951	2.9154	3.59028	3.73922	0.155431	1.76258	13.1179	0.864554	-0.685058	-0.650353	-1.6	-0.7	-1.8
1	77	158	80	32.0461	1.432	1.186	9.1	3.5	16	0.69	111.2	0.930289	3.26348	3.04736	3.68768	0.177831	1.51875	11.329	0.958274	-0.0384975	0.898295	1.7	0	-0.7
1	84	160	59	23.0469	1.193	0.871	8.5	2.9	13	0.84	87.1	0.878086	2.55398	1.89615	3.05613	0.169106	1.09642	10.2546	0.755711	-0.290347	-1.80336	-0.7	-1.5	-1.8
2	71	149	50	22.5215	1.216	0.855	9.2	4.4	10	0.66	88.3	0.935665	2.53709	1.60339	2.84714	0.181809	1.04079	8.4806	0.821106	1.03937	-0.397473	-1.2	-0.5	-0.9
2	75	148	61	27.8488	1.27	0.864	8.8	3.3	9	0.58	101.3	0.760076	2.57116	2.46154	3.55634	0.144124	1.22209	14.0986	0.716136	-0.212764	0.15875	-0.4	-2.1	-2.3
2	80	147	47	21.7502	1.318	0.922	8.8	3.2	14	0.64	89.3	0.625617	1.92985	1.5436	3.25196	0.118156	0.834312	15.7474	0.646958	-1.07556	0.65317	-0.8	-2.4	-3
1	76	164	75	27.8852	1.266	0.939	8.7	2.9	18	0.82	91.3	0.908817	3.08318	3.13899	3.56189	0.173787	1.62264	11.1351	0.857833	-0.155241	-0.978169	-0.2	-0.7	-1
1	57	176	74	23.8895	1.42	1.358	9	3.5	20	1.09	69.7	1.31316	4.66111	4.55736	3.72812	0.256531	2.41808	7.35539	1.14163	2.23313	0.762647	3.1	1.4	2.8
2	83	146	49	22.9874	1.038	0.81	9.4	4.1	17	0.8	68.5	0.724649	2.20199	1.85291	3.19103	0.137758	1.05272	12.7772	0.668076	-0.424275	-2.23095	-1.3	-1.8	-2.1
1	74	178	86	27.143	1.315	1.004	9.5	3.6	26	0.89	83.6	0.799744	3.05056	3.71805	4.00519	0.151174	1.62943	15.0972	0.819544	-0.807936	-0.424273	0.3	-1	-1.7
2	75	158	61	24.4352	1.12	0.529	9	4.9	13	0.76	74	0.720999	2.15392	1.63393	3.13698	0.137144	0.945767	12.6138	0.612312	-0.444658	-1.38631	-3.7	-2.3	-2.7
1	53	173	76	25.3934	1.527	1.206	8.7	2.8	19	1.33	56.2	1.07673	3.50156	3.39517	3.41679	0.208631	1.80425	9.03848	1.12011	0.850515	1.97217	1.9	1.3	0.8
1	56	171	72	24.623	1.355	1.082	8.7	3.2	15	0.82	97.2	1.03738	3.56706	3.84371	3.61277	0.199772	1.96023	9.84461	0.999391	0.594806	0.027887	0.9	0.3	0.2
2	75	149	69	31.0797	1.156	0.559	9.5	3.8	23	0.78	72	0.67783	2.24383	2.11137	3.48271	0.128045	1.08723	15.309	0.559366	-0.746987	-1.0155	-3.8	-3.2	-3.1
2	52	159	62	24.5243	1.412	1.112	8.8	3	13	0.55	116.1	0.95522	2.89602	2.53332	3.18794	0.184497	1.46022	9.4159	0.962487	1.12871	1.62141	1.1	0.9	-0.3
2	79	157	70	28.3987	1.101	0.659	7.9	3.3	17	0.75	74.5	0.602173	2.13548	2.23808	3.72442	0.112961	1.01376	19.5631	0.59753	-1.24817	-1.58202	-2.9	-2.8	-3.1
1	76	168	68	24.093	1.413	1.132	8.8	3.6	20	0.93	79	1.02015	3.35293	3.62243	3.45033	0.196785	1.92054	9.56404	0.981405	0.508595	0.683519	1.3	0.2	-0.1
2	57	166	57	20.6852	1.266	0.806	8.8	3.7	15	0.63	97.4	0.82141	2.57371	2.37352	3.29331	0.156921	1.26678	11.9824	0.732674	0.212446	0.117548	-1.6	-1.4	-1.7
1	62	164	70	26.0262	1.344	0.903	9.6	3.2	10	0.9	85.5	0.956205	2.91652	2.43677	3.20284	0.18457	1.46922	8.99124	0.840448	0.155999	-0.096457	-0.5	-0.9	-0.8
2	69	164	69	25.6544	1.285	0.769	9.5	3	16	0.7	83	0.771979	2.72639	3.23408	3.71165	0.1462	1.51622	14.6545	0.695283	-0.143778	0.313256	-2	-1.8	-2.2
1	84	164	70	26.0262	1.394	1.312	9.5	4	16	1	71.2	0.977182	3.15586	3.00236	3.39375	0.188234	1.66014	9.64713	0.956793	0.261764	0.468743	2.7	0	-0.5
2	68	160	68	26.5625	1.201	0.811	8.6	3.1	12	0.61	97.5	0.703505	2.19844	1.82549	3.2817	0.133395	0.917781	14.9407	0.844106	-0.569247	-0.551979	-1.5	-2	-1.2
2	66	147	63	29.1545	1.315	1.322	9.7	3.4	12	0.76	76.1	0.937777	2.61106	1.8065	2.92351	0.181892	1.09575	9.06519	0.841847	1.04214	0.622269	3	-0.3	-1.1
2	70	154	55	23.1911	1.256	0.82	9.3	3.3	11	0.68	85.5	0.854088	2.51542	1.9051	3.0969	0.164108	1.07216	10.8821	0.74636	0.451246	0.0145442	-1.5	-1.3	-1.8
2	78	151	55	24.1217	1.146	0.718	8.8	3.4	10	0.67	85.1	0.77633	2.60417	1.92711	3.59971	0.147788	0.969034	14.3927	0.734279	-0.0910254	-1.1185	-2.4	-1.4	-1.3
1	55	175	79	25.7959	1.397	1.066	9.1	2.7	16	0.86	92.3	1.05264	3.67781	4.38531	3.66967	0.202681	2.33453	9.2813	0.981669	0.678785	0.502655	0.8	0.2	0.2
1	75	157	44	17.8506	1.28	0.703	8.8	2.6	18	1.1	65.3	0.58671	2.14662	2.08327	3.84416	0.109869	1.03396	18.3702	0.677201	-2.0002	-0.819913	-0.3	-2.6	-3.4
2	74	160	55	21.4844	1.247	0.883	8.8	3.6	22	1.04	51.8	0.504033	1.63245	1.39421	3.4246	0.0943492	0.740095	20.284	0.463617	-1.86659	-0.0781596	-1.5	-3.9	-4.2
1	67	166	68	24.677	1.306	0.884	9.3	2.9	11	0.9	84.2	0.803155	2.87547	3.35679	3.76424	0.152286	1.59806	13.8414	0.86411	-0.775834	-0.526009	-0.6	-0.7	-2
2	71	151	47	20.6131	1.118	0.825	8.6	4.3	43	1.73	29	0.74221	2.20544	1.6583	3.12123	0.141421	0.936058	12.5408	0.547519	-0.30258	-1.40691	-1.5	-3.3	-2.6
1	59	169	71	24.8591	1.354	0.928	9.1	3	17	0.9	86.4	1.51343	5.13223	4.98336	3.5607	0.300671	2.66406	6.2223	0.86475	3.5072	0.016583	-0.3	-0.7	3.6
1	72	159	70	27.6888	1.286	1.029	9.3	3.4	20	1	73.5	1.15839	4.1043	3.99292	3.71859	0.224228	1.92535	9.24588	1.07326	1.30073	-0.752089	0.5	0.9	1.8
2	50	160	55	21.4844	1.505	0.86	9.2	4.4	12	0.61	103.8	0.818573	2.73917	2.58696	3.51441	0.155806	1.25789	13.2072	0.789037	0.175408	2.57935	-1.2	-0.9	-1.5
2	74	144	57	27.4884	1.117	0.819	9.2	4.3	14	0.69	83.2	0.626017	1.84981	1.19811	3.11412	0.118446	0.661064	15.4637	0.713217	-1.06595	-1.41721	-1.5	-1.6	-3
2	64	149	67	30.1788	1.199	0.85	9.4	4.1	16	0.6	100.6	0.792155	2.55527	2.09492	3.40754	0.150941	1.12493	12.8875	0.764713	0.0137443	-0.57258	-1.2	-1.1	-1.9
2	62	162	60	22.8624	1.434	1.007	9	3.8	12	0.63	95.8	0.956218	2.66365	1.94317	2.92892	0.185811	1.1894	8.85102	0.800214	1.17236	1.84802	0.2	-0.7	-0.5
1	67	173	63	21.0498	1.385	1.108	8.9	3.3	9	0.74	105.5	0.988322	3.38261	3.59777	3.59457	0.189802	1.81726	10.4403	0.909032	0.30704	0.367007	1.1	-0.4	-0.3
1	87	163	59	22.2063	1.485	1.145	8.6	3.6	20	0.86	84.1	0.861716	2.74655	2.64413	3.34799	0.164878	1.39433	11.5242	0.906813	-0.412388	1.49741	1.4	-0.4	-1.5
2	77	152	56	24.2382	1.258	0.751	9.4	3.7	17	0.82	67.6	0.72277	2.06692	1.55933	3.00355	0.137798	0.918416	12.3333	0.678634	-0.422928	0.035145	-2.1	-2	-2.3
1	69	164	72	26.7698	1.314	1.066	8.7	3.8	20	1.21	59.5	0.859363	3.05344	3.56152	3.75158	0.163622	1.72082	12.8555	0.843318	-0.448636	-0.435577	0.8	-0.9	-1.5
1	51	168	74	26.2188	1.462	1.185	9.4	3.4	13	0.88	91.3	0.959969	3.50959	3.59078	3.83925	0.183375	1.67299	11.7093	0.926131	0.121505	1.23741	1.7	-0.2	-0.5
1	59	159	79	31.2488	1.222	1.132	8.5	2.6	17	0.94	82.1	1.09103	3.60849	3.32389	3.47432	0.211328	1.81156	8.69648	1.02901	0.928367	-1.47554	2.1	0.5	0.6
2	83	151	61	26.7532	1.209	0.945	9.1	3.8	12	0.77	71.6	0.814974	2.44015	2.13141	3.14468	0.155984	1.17703	11.6227	0.730502	0.181327	-0.469576	-0.4	-1.4	-1.4
2	75	152	52	22.5069	1.19	0.715	8.7	3.9	18	0.67	85.8	0.673518	2.10291	1.96407	3.27813	0.127467	1.07998	14.2804	0.587321	-0.76621	-0.665284	-2.1	-3.1	-3.3
2	72	157	65	26.3702	1.335	1.034	9	3.3	22	0.69	83.6	0.729698	2.39521	2.27308	3.456	0.138328	1.15024	14.5185	0.781887	-0.405321	0.828278	0.4	-0.9	-2.2
2	69	153	64	27.3399	1.238	0.875	9	3.8	13	0.53	114.4	0.652654	2.11926	1.69761	3.41282	0.123182	0.839479	16.5159	0.604897	-0.908579	-0.170863	-1	-2.7	-3.1
2	61	166	78	28.306	1.36	0.978	9.3	3.7	14	0.77	76.2	0.761603	2.65493	2.74263	3.66198	0.14422	1.32236	14.4112	0.70153	-0.209553	1.08579	-0.5	-1.9	-2.3
1	77	165	66	24.2424	1.226	0.883	8.7	3.2	18	1.13	62.9	0.735481	2.46049	2.5644	3.51432	0.139312	1.28366	14.3602	0.763334	-1.15033	-1.43033	-0.6	-1.5	-2.6
2	80	144	45	21.7014	1.226	0.6	8.7	3.4	11	0.63	90.9	0.610607	1.63534	1.00036	2.81203	0.115837	0.617309	13.989	0.579103	-1.15264	-0.294468	-3.5	-3	-3.8
2	73	162	67	25.5296	1.301	1.08	9.2	3.4	18	0.88	63	0.777478	2.62233	2.55893	3.54157	0.147571	1.20745	14.3715	0.717181	-0.09823	0.478063	0.2	-2.1	-1.6
2	70	160	65	25.3906	1.394	1.274	9.6	3.7	22	0.66	88.5	1.14215	3.4875	2.69621	3.2089	0.223358	1.48847	8.14514	1.02653	2.4199	1.436	2.5	1.5	1.1
2	71	162	69	26.2917	1.211	0.773	8.6	3	15	0.68	85.3	0.741644	2.25949	1.93919	3.20002	0.141135	1.05508	13.0414	0.609746	-0.312067	-0.448975	-1.9	-2.7	-2.2
1	72	173	61	20.3816	1.355	0.837	9	2.5	15	0.72	107.3	0.898467	3.28398	4.13091	3.83915	0.171057	1.93448	12.4939	0.855725	-0.234046	0.027887	-1.1	-0.8	-1
2	54	159	58	22.9421	1.354	0.884	9.1	3.9	18	0.78	77	0.621186	2.17293	2.46777	3.67382	0.116704	1.13515	18.6014	0.736439	-1.12382	1.02399	-0.9	-1.4	-2.8
2	73	147	59	27.3034	1.05	0.736	8.6	4.2	8	0.44	140.2	0.577684	1.79219	1.78582	3.25993	0.108715	1.01684	16.229	0.601275	-1.38927	-2.10734	-2.3	-2.7	-3.8
2	57	151	51	22.3674	1.313	0.891	8.4	2.4	8	0.6	103	0.989563	2.44469	1.32014	2.59709	0.194673	0.983772	6.92215	0.86475	1.46682	0.601668	-0.9	-0.1	-0.6
2	64	157	45	18.2563	1.286	0.969	8.6	3.5	12	0.6	100.6	0.859993	2.72124	2.46555	3.32533	0.16461	1.33531	11.2536	0.849323	0.467923	0.323557	-0.2	-0.3	-1.2
2	72	163	60	22.5827	1.308	0.882	9.3	3.5	17	0.7	82.3	0.83944	2.68279	2.45229	3.35621	0.160355	1.34273	11.4044	0.800079	0.326537	0.550166	-0.9	-1	-1.5
2	74	152	56	24.2382	1.169	0.827	8.5	3.9	38	1.69	29.6	0.776638	2.50718	2.14935	3.38977	0.147701	1.07099	13.5861	0.745368	-0.0939146	-0.881593	-1.5	-1.3	-1.8
2	59	158	72	28.8415	1.276	0.985	9.5	3.7	15	0.75	79.1	0.98106	2.955	2.49784	3.16659	0.189901	1.40684	9.37385	0.880651	1.30827	0.220553	0	0.1	0
2	54	167	60	21.5139	1.345	0.809	8.9	4.1	22	0.83	71.6	0.976499	2.80418	2.06566	3.01727	0.189584	1.29338	8.471	0.836452	1.29771	0.931282	-1.6	-0.4	-0.3
2	79	145	73	34.7206	1.181	0.833	9.3	3.5	19	0.65	87.9	0.852657	2.56959	2.27693	3.16774	0.163579	1.26929	10.9854	0.75448	0.43366	-0.757987	-1.4	-1.2	-1.7
1	59	170	68	23.5294	1.5	0.98	9.2	2.8	16	1.31	56	0.961723	3.44219	4.09683	3.75924	0.183942	1.90991	11.6683	1.13734	0.137882	1.66697	0.1	1.4	0.5
2	73	155	63	26.2227	1.235	0.803	9	3.1	15	0.61	96.1	0.688431	2.30905	2.14776	3.52304	0.130027	1.12596	14.6975	0.674525	-0.681153	-0.201765	-1.7	-2	-2.6
1	76	167	71	25.4581	1.381	1.113	8.9	3.1	13	1.27	55.3	0.727839	2.73965	2.99743	3.95785	0.137174	1.31901	16.6895	0.797852	-1.21204	0.321791	1.2	-1.2	-2.2
2	63	163	77	28.9811	1.334	1.153	8.9	3	13	0.75	78	1.2289	3.59273	2.72621	3.07096	0.242769	1.65986	6.78084	1.12739	3.06486	0.817977	1.5	2.5	1.8
1	77	174	83	27.4145	1.306	1.114	8.6	2.7	15	1.16	61.1	1.0958	3.78854	3.71106	3.62978	0.21166	1.84775	9.49	1.02946	0.937964	-0.526009	1.2	0.6	0.3
1	60	169	72	25.2092	1.526	1.33	9	3.2	17	0.89	87.2	1.1724	3.92581	3.7541	3.51638	0.228053	1.99662	8.25041	1.06382	1.41111	1.96087	2.8	0.8	1.1
2	67	149	35	15.7651	1.243	0.791	8.7	3.8	17	0.51	120.3	0.75458	2.3594	2.06283	3.2839	0.143534	1.07448	13.3644	0.680313	-0.232359	-0.119361	-1.5	-1.7	-2.2
1	68	167	70	25.0995	1.459	1.28	9.3	3.6	13	0.89	85	0.995829	3.42641	3.75434	3.61277	0.191259	1.89131	10.3819	1.07153	0.349094	1.2035	2.5	0.9	0
1	62	165	60	22.0386	1.435	1.123	8.8	3	13	0.83	93.9	0.917675	3.35264	3.49087	3.84493	0.174956	1.71414	11.8561	0.880218	-0.121502	0.932207	1.2	-0.6	-0.6
2	76	146	51	23.9257	1.252	0.927	9	3.4	17	0.71	80.3	0.845618	2.48561	1.74028	3.08645	0.162353	1.01749	10.5379	0.745968	0.392938	-0.0266575	-0.6	-1.3	-1.6
1	75	163	69	25.9701	1.326	1.011	8.9	3	25	1.51	45.3	0.963439	3.07078	2.90283	3.34806	0.18556	1.65123	9.51171	0.938947	0.184593	-0.299929	0.4	-0.1	-0.7
1	80	159	62	24.5243	1.347	0.867	9.1	3.8	16	1	71.9	0.706687	2.58722	2.97313	3.84818	0.13317	1.39642	16.0157	0.780163	-1.32762	-0.062545	-0.8	-1.3	-2.5
2	57	157	72	29.2101	1.225	0.921	10.1	3	16	0.79	75	0.94485	2.93564	2.15317	3.28344	0.182233	1.19403	10.1076	0.867132	1.05347	-0.304769	-0.6	-0.1	-0.2
1	52	179	76	23.7196	1.37	1.031	9.8	3.2	13	0.83	97.3	1.13373	3.77951	3.69778	3.50067	0.220059	2.07982	8.08366	0.987735	1.18038	0.197447	0.5	0.2	0.9
2	87	135	41	22.4966	1.048	0.685	8.6	3.1	20	0.68	81.8	0.586786	2.09366	1.58951	3.80336	0.110139	0.783876	19.7614	0.677988	-1.34194	-2.12794	-2.7	-2.3	-2.8
1	80	165	65	23.8751	1.222	1.193	8.3	2.6	14	0.84	87.9	0.813223	2.96219	3.41425	3.82353	0.154132	1.64485	13.4657	0.938848	-0.722562	-1.47554	1.8	-0.1	-1.5
1	70	158	65	26.0375	1.198	0.89	8.8	3.1	24	0.97	76.5	0.740984	2.51307	2.40155	3.56122	0.140308	1.22563	13.9662	0.779384	-1.12158	-1.74684	-0.6	-1.3	-2.6
2	75	149	62	27.9267	1.054	0.857	9	4.1	14	0.89	61.8	0.726197	2.11873	1.42763	3.0658	0.138356	0.805955	12.8081	0.701303	-0.404413	-2.06614	-1.2	-1.7	-2.4
2	51	153	63	26.9127	1.404	1.068	9.4	3.2	11	0.79	76.7	1.12889	2.96802	1.66958	2.76064	0.223422	1.13558	6.58218	0.979553	2.42205	1.53901	0.7	1	0.7
1	75	168	70	24.8016	1.375	1.247	9.5	3.5	16	1.13	63.3	0.848883	2.75575	2.75971	3.4098	0.162125	1.40845	12.091	0.946445	-0.491844	0.253967	2.2	-0.1	-1.4
2	57	156	59	24.2439	1.256	0.711	8.8	3.5	16	0.62	99.2	0.821946	2.24871	1.46919	2.87337	0.158229	0.91748	10.1267	0.786471	0.25592	0.0145442	-2.5	-0.9	-1.7
1	50	172	82	27.7177	1.362	0.928	9.2	3	24	1.17	66	1.02316	3.81554	4.62593	3.91566	0.195906	2.16397	10.9146	0.918507	0.48323	0.107015	-0.3	-0.3	-0.3
2	59	157	63	25.5588	1.2	0.835	9.5	4.2	9	0.61	100.4	0.943503	2.97954	2.51623	3.31639	0.181563	1.36833	10.1251	0.78875	1.03121	-0.562279	-1.5	-0.8	-1.2
2	77	149	46	20.7198	1.316	0.684	9.2	3.2	12	0.68	83.9	0.718535	2.34859	2.1917	3.44019	0.136137	1.15908	13.9927	0.65253	-0.478135	0.63257	-2.7	-2.2	-2.5
1	60	164	56	20.8209	1.379	0.769	8.6	3.5	14	1.06	71.3	0.830655	2.6458	2.56383	3.34529	0.15862	1.42477	11.3415	0.840734	-0.593019	0.299183	-1.5	-0.9	-1.6
2	71	149	75	33.7823	1.242	0.98	9	4.1	12	0.46	133.9	0.672477	2.18368	2.30225	3.41425	0.127086	1.17194	15.5749	0.760062	-0.77886	-0.129662	0.3	-1	-1.9
1	74	174	74	24.4418	1.448	1.377	8.7	3.1	18	0.81	93.2	1.078	4.39387	6.14663	4.28013	0.206002	2.67684	11.1554	0.916895	0.774624	1.07916	3.2	-0.3	0.5
1	69	180	90	27.7778	1.382	1.218	8.9	2.1	11	0.81	94.5	1.13112	3.91152	4.10746	3.63099	0.218961	2.08891	8.99201	1.11943	1.14868	0.333095	2	1.3	0.8
2	70	155	51	21.2279	1.249	0.833	8.5	3.9	11	0.62	95.2	0.858516	2.61589	2.35123	3.20002	0.164635	1.33924	10.6654	0.794561	0.468758	-0.0575588	-1.4	-0.8	-1.2
1	57	166	69.5	25.2214	1.376	1.139	9.6	3.7	17	1.05	73.1	0.945206	3.02684	2.74847	3.36305	0.181758	1.52767	9.90597	0.928641	0.0748316	0.265271	1.4	-0.2	-0.8
1	77	173	68	22.7204	1.367	1.157	8.5	3.3	13	1.11	64.2	0.806273	2.7751	3.09346	3.61583	0.153156	1.53525	13.172	0.72896	-0.750736	0.163535	1.5	-1.7	-1.9
1	75	168	72	25.5102	1.438	1.21	8.7	3.9	21	0.93	79.2	0.888388	2.92948	2.86418	3.49127	0.170148	1.50375	11.6277	0.971471	-0.260262	0.966119	1.9	0.1	-1
1	55	177	79	25.2163	1.206	0.94	9.8	3.9	19	1.18	64.1	0.892685	3.56116	4.75561	4.18929	0.169211	2.15376	13.0558	0.818121	-0.28731	-1.65641	-0.2	-1	-1
2	71	160	55	21.4844	1.248	1.02	9.4	4	16	0.64	91.5	0.918206	2.60743	1.9272	2.9847	0.177639	1.20111	9.05536	0.771149	0.900845	-0.0678592	0.3	-1	-1.1
2	73	148	65	29.6749	1.242	0.92	9.1	4.4	17	0.68	84.8	0.74117	2.22086	1.91768	3.14952	0.141174	1.06494	12.8088	0.714273	-0.310787	-0.129662	-0.4	-1.6	-2.6
1	54	166	64	23.2254	1.462	1.107	9.3	2.8	13	0.61	137.7	0.94249	3.20604	3.28069	3.57333	0.180588	1.64869	11.0553	1.03407	0.0410641	1.23741	1.1	0.6	-0.5
2	55	154	59	24.8777	1.366	0.922	9.1	3.9	10	0.51	125.2	0.897207	2.47041	1.6587	2.89177	0.173648	1.10312	8.67576	0.854378	0.768222	1.14759	-0.6	-0.2	-1.1
1	93	166	58	21.048	1.189	0.871	8.7	4	23	1.36	48.9	0.408452	1.53769	1.36084	3.9838	0.0757853	0.647381	28.5727	0.472899	-2.984	-1.84858	-0.7	-3.7	-5.1
2	69	148	58	26.4792	1.297	1.064	9.5	4.4	46	1.92	25.9	0.757632	2.3627	1.99574	3.27653	0.144169	1.10052	12.598	0.8082	-0.21126	0.436862	0.7	-0.7	-2.4
2	62	166	79	28.6689	1.372	1.12	8.3	2.9	12	0.64	94	1.0068	3.33814	3.25462	3.4844	0.193972	1.60958	10.4437	1.04063	1.44351	1.20939	1.2	1.7	0.3
2	80	148	49	22.3703	1.168	0.785	8.8	3.3	19	0.82	67.1	0.802884	2.26057	1.59943	2.95704	0.154076	0.963153	10.775	0.728082	0.117916	-0.891893	-1.8	-1.5	-2
1	76	167	61	21.8724	1.353	0.766	8.6	3.6	17	0.82	91.6	0.622547	2.27305	2.92396	3.8338	0.116794	1.39113	17.9899	0.682821	-1.8003	0.00527897	-1.1	-2	-3.5
2	70	147	67	31.0056	1.152	0.859	9.4	4	21	0.78	73	0.736461	2.25758	1.58265	3.2524	0.140273	0.851727	14.1008	0.876605	-0.340693	-1.0567	-1.2	0	-2.1
2	59	158	64	25.6369	1.17	0.783	9.1	3.7	11	0.52	120.7	0.711072	2.22088	2.05882	3.2811	0.134898	1.1271	13.5649	0.640428	-0.519313	-0.871292	-1.8	-2.3	-2.8
2	68	158	68	27.2392	1.162	0.77	8.8	3.6	15	0.47	131.8	0.890134	2.52073	1.82468	2.97352	0.171863	1.11536	9.53936	0.773859	0.708926	-0.953695	-2	-1	-1.5
1	63	175	67	21.8776	1.388	1.013	9.4	3.3	17	1.01	74.9	0.92711	3.20472	3.91568	3.6318	0.177315	1.9521	11.3186	0.899986	-0.0534078	0.400919	0.4	-0.4	-0.6
1	52	170	73	25.2595	1.361	0.909	9	3	15	0.94	84.6	0.982907	3.09314	2.7313	3.30424	0.189674	1.57536	9.13576	0.842616	0.303349	0.0957109	-0.4	-0.9	-0.4
2	77	157	74	30.0215	1.18	0.858	9.1	3.9	16	0.92	59.2	0.743973	2.56093	2.61888	3.62155	0.140848	1.31915	14.1422	0.642042	-0.321587	-0.768288	-1.2	-2.3	-2.6
1	54	158	49	19.6283	1.505	1.139	9.2	3.8	15	1.23	61.3	0.960404	3.59379	4.88865	3.9345	0.18328	2.27941	11.7748	1.00954	0.11878	1.72349	1.4	0.4	-0.1
1	70	173	65	21.7181	1.413	1.097	9.3	3.9	18	0.93	80.3	0.972549	3.23795	3.22737	3.49691	0.186909	1.695	10.1803	0.921859	0.223512	0.683519	1	-0.3	-0.4
1	67	161	72	27.7767	1.266	0.994	9.2	4	11	0.77	100.8	0.968286	2.9881	2.2881	3.24068	0.186917	1.3246	9.25273	0.92634	0.22377	-0.978169	0.2	-0.2	-0.3
1	54	172	69	23.3234	1.409	0.858	9	3.5	19	1.29	58	0.823287	2.76926	3.03493	3.5336	0.156714	1.52826	12.6774	0.872452	-0.648022	0.638303	-0.4	-0.6	-1.3
2	73	159	59	23.3377	1.117	0.72	8.8	3.2	11	0.69	83.4	0.796581	2.35515	1.88053	3.10444	0.15237	1.0513	11.74	0.747209	0.0612475	-1.41721	-2.4	-1.3	-2
1	65	166	71	25.7657	1.294	0.925	8.6	2.8	15	0.85	90.5	0.963977	3.10572	3.35873	3.38529	0.185564	1.86172	9.76338	0.819953	0.184696	-0.661657	-0.3	-1	-0.8
1	67	171	65	22.2291	1.455	1.033	9.1	3.2	21	1.1	66.8	0.861268	3.14561	3.67498	3.83526	0.163643	1.74719	12.8579	0.910993	-0.448036	1.15829	0.5	-0.3	-1.2
1	72	158	66	26.4381	1.424	0.849	8.9	3.7	14	0.74	104.3	0.677159	2.26801	2.42535	3.53125	0.127878	1.25334	15.264	0.729603	-1.48038	0.807863	-0.9	-1.7	-2.7
1	54	167	77	27.6095	1.403	0.926	9.4	2.2	13	1.01	77	0.779019	3.08268	4.06071	4.17174	0.146965	1.82601	15.2546	0.860092	-0.929444	0.570479	-0.3	-0.7	-1.7
2	53	153	57	24.3496	1.343	0.908	9	3.4	15	0.67	92.1	0.768447	2.23732	1.67694	3.06569	0.146905	0.975429	11.8346	0.713711	-0.120355	0.910681	-0.7	-1.6	-2.3
1	63	166	61	22.1367	1.392	0.78	8.6	3.1	19	0.71	112.1	0.699856	2.49867	3.03976	3.74973	0.131947	1.43517	16.0517	0.708336	-1.36293	0.446135	-1	-1.8	-3.4
1	74	164	82	30.4878	1.196	0.878	9	3	13	0.83	90.6	0.811011	3.1488	4.29149	4.08276	0.153308	1.91187	14.6683	0.827166	-0.746339	-1.76945	-0.7	-1	-1.5
2	68	154	55	23.1911	1.287	1.03	9.3	3.4	14	0.68	86	1.01758	3.38007	2.97371	3.48967	0.196143	1.50734	10.0669	0.766732	1.51564	0.333857	0.4	-1.1	-0.2
1	51	186	86	24.8584	1.543	1.163	8.8	2.9	15	0.93	85.7	0.875319	3.46197	4.54561	4.15288	0.165836	1.94557	14.0907	0.930729	-0.384735	2.15304	1.5	-0.2	-1
1	80	161	55	21.2183	1.333	0.918	7.5	2.2	18	0.58	134.8	0.525266	1.98704	2.37503	3.99383	0.0980057	1.10957	22.4806	0.600117	-2.34262	-0.220801	-0.2	-2.8	-3.9
1	54	164	70	26.0262	1.218	0.797	9.2	4	12	0.77	105.3	0.846858	2.77545	2.74112	3.44123	0.161631	1.42462	11.9043	0.801588	-0.506113	-1.52076	-1.3	-1.2	-1.5
2	86	155	65	27.0552	1.13	0.82	9.1	3.3	19	1.01	52	0.77362	2.65919	2.96146	3.61081	0.146692	1.42227	14.2355	0.772362	-0.127429	-1.28331	-1.5	-1	-1.6
2	68	153	58	24.7768	1.352	0.986	8.9	3.4	12	0.65	90.6	1.07696	3.34492	2.49832	3.26208	0.209344	1.34473	8.88624	0.931494	1.95428	1.00338	0	0.6	0.5
1	82	161	44	16.9747	1.278	0.974	8.5	3.4	18	1.19	58.5	0.745521	2.56828	2.8969	3.61913	0.141123	1.38547	14.8474	0.769612	-1.09806	-0.842521	0.1	-1.4	-2.6
1	77	161	65	25.0762	1.311	1.027	8.8	3	16	0.92	79.8	0.732145	2.76828	3.29008	3.98059	0.138016	1.58169	15.1494	0.853038	-1.18775	-0.469489	0.7	-0.9	-2
1	61	161	63	24.3046	1.44	1.063	8.6	3.2	12	0.83	94.2	1.20356	3.62155	2.79306	3.15972	0.236649	1.66829	7.07639	0.949631	1.65923	0.988727	0.8	0	0.9
1	77	163	58	21.83	1.336	0.932	8.8	3.9	14	0.8	93.7	0.839236	2.78899	2.8262	3.48937	0.159987	1.42924	12.3605	0.841859	-0.553565	-0.186889	-0.3	-0.9	-1.8
2	65	149	66	29.7284	1.063	0.692	9.2	2.7	16	0.78	74.1	0.727216	2.2461	1.90054	3.24319	0.138167	1.10262	12.4526	0.651376	-0.410681	-1.97344	-2.7	-2.2	-3.2
1	79	165	51	18.7328	1.339	1.068	9.6	3.2	15	0.88	83.5	0.903272	3.24499	3.06091	3.77503	0.172181	1.48713	12.0122	0.877689	-0.201578	-0.152977	0.8	-0.6	-0.7
1	60	166	64	23.2254	1.33	0.938	8.9	3	21	0.92	83.9	0.819678	3.06371	3.67884	3.9265	0.155244	1.63341	14.5297	0.822993	-0.690463	-0.254713	-0.2	-1	-1.5
1	72	175	65	21.2245	1.413	0.812	9.1	3.2	18	1.05	69.4	0.773357	2.45121	2.56535	3.32815	0.147185	1.3594	12.8025	0.762895	-0.923089	0.683519	-1.2	-1.5	-1.8
2	59	155	57	23.7253	1.351	0.743	8.9	3.2	16	0.63	96.7	0.970078	2.55384	1.57203	2.76797	0.189511	1.04214	7.98576	0.893684	1.2953	0.993084	-2.4	-0.1	-0.9
1	55	172	72	24.3375	1.493	1.36	8.4	2.6	11	0.76	106.5	1.44179	4.98163	4.99221	3.62801	0.284592	2.66231	6.59493	1.33512	3.0431	1.58784	3.1	2.9	3.6
2	80	149	51	22.9719	1.117	0.81	9.6	4.1	11	0.55	106.3	0.778748	2.23853	1.52117	3.02586	0.149071	0.871311	11.8532	0.714113	-0.0483861	-1.41721	-1.6	-1.6	-1.9
2	91	155	55.8	23.2258	1.186	0.716	9	4	15	1.12	45.6	0.580051	1.77271	1.55866	3.20966	0.109228	0.87593	16.298	0.443108	-1.37224	-0.706485	-2.4	-4.3	-4.4
2	73	156	60	24.6548	1.202	0.728	9	2.7	26	1.01	53.7	0.690276	2.09572	1.59692	3.20125	0.131015	0.917324	13.3631	0.663505	-0.648318	-0.541679	-2.3	-2.1	-2.6
2	66	155	40	16.6493	1.312	0.597	8.5	3.7	12	0.56	108.3	0.589114	1.81852	1.5958	3.24214	0.110958	0.845709	17.0264	0.550035	-1.31476	0.591368	-3.5	-3.2	-3.8
2	74	155	56	23.3091	1.133	0.844	8.2	2.6	19	0.55	108	0.673754	2.18256	2.04099	3.40269	0.127324	1.05303	15.2489	0.629962	-0.770973	-1.25241	-1.3	-2.5	-3
2	53	154	54	22.7694	1.296	0.826	8.8	4.3	14	0.62	100.7	0.703639	2.35015	2.24633	3.50677	0.133033	1.12294	15.0313	0.651275	-0.581267	0.426561	-1.5	-2.2	-2.5
1	52	166	61	22.1367	1.312	0.971	8.6	4.5	15	1.05	74.2	1.00257	3.60957	3.87656	3.78317	0.192153	1.90027	10.652	0.941046	0.374881	-0.458185	0	-0.1	-0.1
1	71	172	67	22.6474	1.314	1.052	8.8	3.1	12	1.08	67.4	0.843021	3.25696	3.95847	4.06022	0.159644	1.83646	13.5184	0.682048	-0.563472	-0.435577	0.7	-2.1	-1.8
2	65	158	52	20.83	1.306	0.724	9.5	3.7	8	0.57	106.4	0.649754	2.19661	2.47553	3.55483	0.12243	1.24627	16.2637	0.626745	-0.933567	0.529565	-2.4	-2.5	-2.7
2	68	152	63	27.268	1.205	0.764	8.5	3.4	23	1.2	44.7	0.717396	2.34067	2.28127	3.42617	0.13588	1.2227	13.7294	0.724672	-0.486679	-0.510777	-1.6	-1.6	-2.3
2	66	156	60	24.6548	1.347	0.895	8.6	3.4	18	0.57	106.1	0.864965	2.4937	1.92018	3.02747	0.166496	1.124	10.2751	0.82852	0.530593	0.951883	-1.4	-0.5	-1.2
1	67	166	72	26.1286	1.33	0.944	8.8	3.8	19	0.94	80.3	0.986106	3.02604	2.48982	3.22195	0.190649	1.44865	9.01743	1.01911	0.331481	-0.254713	-0.2	0.5	-0.5
1	59	165	65	23.8751	1.302	0.859	8.6	3.6	14	0.75	106.6	1.08174	3.68186	3.68068	3.57546	0.209038	1.81602	9.7389	0.965691	0.862279	-0.571225	-0.6	-0.3	-0.3
1	63	173	84	28.0664	1.254	1.286	9.4	3.3	14	1.15	64.2	0.981423	3.26014	3.58915	3.4888	0.188752	1.96592	9.69992	0.983869	0.276737	-1.11382	2.5	0.2	-0.7
2	80	156	53	21.7784	1.283	0.776	9.1	3.6	25	1.16	45	0.72528	2.26858	2.22069	3.28449	0.137697	1.22962	13.1173	0.737872	-0.4263	0.292656	-1.9	-1.4	-2.4
2	77	150	65	28.8889	1.289	0.899	9.5	3.6	21	0.68	83.9	1.00448	2.65066	1.58736	2.77289	0.196723	1.07538	7.52489	0.905115	1.53492	0.354458	-0.8	0.3	-0.3
1	55	172	81	27.3797	1.327	0.846	8.5	3	14	0.74	109.8	0.802713	3.03491	3.94801	3.96968	0.151814	1.94074	13.4031	0.800005	-0.789461	-0.288625	-0.9	-1.2	-1.9
1	59	161	67	25.8478	1.397	1.005	9.8	2.9	22	1.41	51.4	0.985905	3.05354	2.63285	3.25579	0.19055	1.51114	9.19607	0.956521	0.328613	0.502655	0.3	0	-0.5
1	65	169	73	25.5593	1.313	1.123	8.9	2.6	17	1.05	70.9	0.960702	3.27948	3.5125	3.58805	0.184259	1.81108	10.5791	0.967774	0.147034	-0.446881	1.2	0.1	-0.6
1	60	173	78	26.0617	1.31	1.041	9.8	4.6	17	0.84	93.2	0.900933	3.26077	3.84171	3.80056	0.171628	1.80453	12.4143	0.876307	-0.217538	-0.480793	0.6	-0.6	-1.3
1	53	183	76	22.694	1.362	0.985	9.7	3.8	15	0.92	86.1	0.977643	3.76542	4.73327	4.04563	0.186444	2.04263	12.4831	0.836088	0.210102	0.107015	0.2	-0.9	-0.6
2	52	152	60	25.9695	1.313	0.901	9.2	4.5	15	0.55	116.1	0.915286	2.61091	1.89099	2.99628	0.176964	1.18182	9.06915	0.898841	0.87839	0.601668	-0.8	0.2	-1.1
2	61	158	72	28.8415	1.211	0.892	9.4	4.8	12	0.58	105.7	0.780093	2.44699	2.30033	3.29355	0.148598	1.21334	12.7561	0.815303	-0.0641074	-0.448975	-0.9	-0.6	-1.6
2	61	152	49	21.2084	1.253	0.837	9.3	4.1	17	0.9	63.7	0.91083	2.68838	2.07874	3.09939	0.175634	1.16969	10.1284	0.81235	0.834197	-0.0163571	-1.4	-0.6	-1.2
1	60	158	56	22.4323	1.487	1.039	9.4	3.4	26	0.89	87.2	0.941454	2.98843	2.50851	3.33169	0.181085	1.39886	9.89949	0.925526	0.0554171	1.52001	0.6	-0.2	-1.2
2	51	157	68	27.5873	1.296	0.982	9.4	3.8	13	0.6	105.4	1.04888	3.14942	2.26401	3.1549	0.204034	1.32403	8.40918	0.94136	1.77786	0.426561	-0.1	0.6	-0.2
2	54	150	55	24.4444	1.382	1.04	9.7	3.9	19	0.71	85.8	0.89655	3.27831	3.05579	3.85397	0.170775	1.30987	13.6568	1.00586	0.672781	1.3124	0.5	1.3	-0.2
2	90	153	51	21.7865	1.125	0.824	8.2	3.6	11	1.03	50.3	0.599238	2.0275	2.33679	3.55281	0.112565	1.06872	19.4138	0.560924	-1.26134	-1.33481	-1.5	-3.1	-3
1	78	167	58	20.7967	1.417	1.331	8.9	3.2	23	0.59	141.1	1.00184	3.45446	3.10041	3.65159	0.192811	1.55374	10.7334	1.00102	0.39387	0.728735	2.9	0.4	0.4
1	65	172	60	20.2812	1.269	0.713	9.2	2.3	21	1.19	61.4	0.631563	2.25625	2.72033	3.75353	0.118636	1.28163	17.9173	0.604361	-1.74714	-0.944257	-1.5	-2.5	-3.2
2	75	149	53	23.8728	1.241	0.918	8.8	3.5	23	0.99	54.7	0.645626	2.01714	1.70943	3.28075	0.121972	0.902317	15.547	0.728675	-0.948788	-0.139962	-0.5	-1.2	-2.5
2	60	151	58	25.4375	1.379	1.017	8.9	3.9	21	0.83	70.1	0.84006	2.47111	1.70721	3.08868	0.161217	1.02177	10.3613	0.893345	0.355186	1.2815	0.2	0.2	-1.4
2	72	150	56	24.8889	1.245	0.733	9	3.4	13	0.75	76	0.682839	1.94226	1.43305	2.98944	0.12987	0.813951	13.6071	0.626359	-0.686366	-0.0987604	-2.3	-2.5	-2.9
2	74	153	69	29.4758	1.122	0.828	9.8	4.1	22	0.86	64.5	0.738891	2.27135	1.85875	3.24622	0.140634	1.07853	12.7641	0.736255	-0.328727	-1.36571	-1.7	-1.2	-2.1
2	51	152	54	23.3726	1.39	0.784	9.9	4	15	0.72	85.4	0.901604	2.69093	2.08603	3.13388	0.173615	1.2232	9.82273	0.73846	0.767122	1.3948	-1.8	-1.4	-1.2
1	63	176	86	27.7634	1.384	1.313	8.9	2.8	17	0.67	119.8	1.15207	3.98834	4.1595	3.63525	0.223281	2.18072	8.5494	1.08771	1.27339	0.355703	2.7	1	0.9
2	77	145	55	26.1593	1.195	0.611	9.5	4.1	11	0.76	73.8	0.38988	1.42135	1.87576	3.85895	0.0723197	0.817001	32.7432	0.430127	-2.59856	-0.613782	-3.2	-4.3	-4.9
1	72	160	61	23.8281	1.479	1.412	9.2	4	17	0.92	80.9	1.04849	3.23642	2.73765	3.24126	0.203492	1.54979	8.6779	1.02554	0.702194	1.42958	3.5	0.5	0.3
1	82	163	69	25.9701	1.274	1.025	8.7	3.2	21	0.95	75.9	0.890449	3.19605	3.33774	3.76914	0.169604	1.58733	12.4179	0.892007	-0.27598	-0.887737	0.5	-0.5	-1.1
2	60	152	63	27.268	1.301	1.056	9.2	4.1	13	0.66	91.7	0.738168	2.09739	1.46499	2.98371	0.140927	0.903483	11.5112	0.648097	-0.318972	0.478063	1.6	-2.3	-2.5
1	77	165	63	23.1405	1.408	1.578	9.5	4.2	24	1.09	65.6	1.14527	3.73356	3.90657	3.42329	0.222837	2.14648	8.17948	1.07362	1.26056	0.626999	4.8	0.9	1.1
2	53	161	72	27.7767	1.45	1.002	9.3	3.6	14	0.56	113.2	1.09723	3.08557	2.09777	2.95308	0.21528	1.3266	7.35011	1.02235	2.1515	2.01283	0.1	1.5	0.8
2	62	153	68	29.0487	1.334	1.174	9.7	3.7	10	0.68	87.7	1.12964	2.87564	1.5908	2.67314	0.224301	1.12454	6.30434	1.00806	2.45124	0.817977	1.7	1.3	1
2	76	146	57	26.7405	1.3	0.954	9.4	3.9	20	0.89	61.7	0.611144	2.27465	1.70689	3.95259	0.114678	0.751505	20.5156	0.694189	-1.19115	0.467763	-0.3	-1.8	-2.4
2	57	158	72	28.8415	1.092	0.755	8.8	3.6	13	0.67	90.7	0.609638	2.13379	1.65982	3.71316	0.114591	0.817964	18.4124	0.781505	-1.19403	-1.67473	-2.1	-0.9	-2.2
1	54	164	70	26.0262	1.298	0.787	8.4	3	18	0.84	95.2	0.863063	2.98585	3.07929	3.63358	0.164435	1.4861	12.6072	0.787562	-0.425188	-0.616441	-1.4	-1.3	-1.5
2	55	152	53	22.9398	1.424	0.843	9.8	4	12	0.59	105.8	0.803176	2.36278	1.73517	3.08945	0.153751	0.997912	11.3233	0.860235	0.107116	1.74502	-1.3	-0.1	-1.5
1	55	169	75	26.2596	1.44	1.144	9.1	2.7	15	1.31	56.8	1.30138	4.04415	3.5559	3.2638	0.256979	2.05732	6.73492	1.28587	2.24607	0.988727	1.4	2.5	2.2
1	67	166	65	23.5883	1.388	0.942	8.7	2.9	21	1.08	68.2	0.751662	2.69802	3.19222	3.77098	0.142088	1.42031	15.8358	0.742479	-1.07021	0.400919	-0.2	-1.6	-2.3
2	56	158	58	23.2335	1.367	0.994	9	3.9	16	0.6	103.4	1.07466	3.12317	2.29008	3.05213	0.209925	1.33758	8.15704	0.964615	1.97359	1.15789	0	0.9	0.6
2	68	152	59	25.5367	1.057	0.758	9.2	4.3	13	0.71	82.1	0.660365	2.28333	2.80706	3.63514	0.124398	1.31538	17.1987	0.627657	-0.86819	-2.03524	-2.1	-2.5	-2.9
2	68	155	69	28.7201	1.313	1.01	9.1	3.4	13	0.59	101.4	0.927768	2.7448	2.05303	3.10503	0.179082	1.22207	9.37808	0.788827	0.948762	0.601668	0.2	-0.9	-0.6
1	77	168	68	24.093	1.384	1.31	8.6	2.4	12	0.91	80.8	0.935201	3.30399	3.78217	3.71016	0.178726	1.7882	11.8364	0.913759	-0.0126762	0.355703	2.7	-0.3	-0.8
2	54	158	57	22.8329	1.373	0.884	9.1	4	10	0.72	84.4	0.83692	2.55974	2.19686	3.21979	0.160307	1.24701	11.0692	0.798415	0.324959	1.21969	-0.9	-0.8	-1.4
2	70	154	60	25.2994	1.251	0.854	8.8	4	17	0.82	68.9	0.628668	2.02797	1.66717	3.39204	0.118517	0.806762	17.5695	0.751269	-1.06357	-0.0369579	-1	-1	-3
2	58	151	60	26.3146	1.317	0.886	9	3.6	12	0.82	71.6	0.78219	2.4886	2.23269	3.3441	0.148948	1.15283	13.0419	0.767732	-0.0524747	0.64287	-0.9	-1.1	-1.8
1	66	169	91	31.8616	1.29	1.026	8.7	2.5	17	1.44	49.1	0.754583	2.86865	2.99881	4.00053	0.142364	1.40159	15.1057	0.851053	-1.06224	-0.706873	0.5	-0.8	-1.8
1	65	157	63	25.5588	1.285	0.973	8.7	3.7	17	1.04	71.7	0.942499	3.14284	3.15285	3.50302	0.180788	1.73673	10.068	0.915305	0.0468385	-0.763393	0.1	-0.3	-0.9
2	51	154	51	21.5045	1.277	0.714	9.3	3.4	24	0.74	82.7	0.819221	2.48778	2.21061	3.19261	0.156757	1.2713	11.1395	0.811662	0.207001	0.230853	-2.3	-1.1	-1.1
2	59	156	48	19.7239	1.356	0.733	9.1	3.7	15	0.63	96.7	0.573803	2.04329	2.41567	3.74831	0.107488	1.10605	20.5312	0.6027	-1.43003	1.04459	-2.4	-2.9	-3.2
2	53	160	56	21.875	1.356	0.996	9.2	4.4	8	0.61	102.6	0.972174	2.78137	1.84258	3.00415	0.188688	1.13041	8.63984	0.89945	1.26795	1.04459	0.1	0.2	-0.4
2	65	147	49	22.6757	1.302	0.841	8.5	3.9	14	0.65	91.5	0.887633	2.5511	1.91223	3.01817	0.171176	1.17725	9.50898	0.815119	0.686079	0.488364	-1.3	-0.6	-1.2
2	74	149	53	23.8728	1.202	0.794	9.8	4	17	0.71	80.5	0.686944	2.19062	2.12687	3.35514	0.130034	1.12267	14.636	0.704699	-0.680909	-0.541679	-1.3	-1.6	-2.5
1	59	167	78	27.968	1.248	0.868	8.8	3.8	16	1.07	70.7	0.899036	3.02978	3.05763	3.53877	0.171879	1.50569	11.8165	0.824845	-0.210303	-1.18164	-0.8	-1	-1.4
2	69	156	72	29.5858	1.156	0.878	8.7	4.2	19	0.97	56.9	0.867339	2.45653	1.90843	2.97459	0.167172	1.16324	9.82424	0.802517	0.553047	-1.0155	-1	-0.7	-1.4
2	67	155	74	30.8012	1.244	0.968	9	3.3	13	0.67	87.8	0.911772	2.56924	1.57726	2.96022	0.176377	0.971633	9.23947	0.877233	0.858914	-0.109061	-0.2	0	-1.1
2	66	146	59	27.6787	1.172	0.746	8.9	3.3	13	0.5	123.4	0.74965	2.26783	1.83764	3.17725	0.142783	1.00698	12.8077	0.697024	-0.257322	-0.850691	-2.2	-1.8	-2.7
2	75	148	50	22.8269	1.175	0.753	9	3.8	15	0.68	84.4	0.730232	2.05585	1.39332	2.95665	0.139402	0.839056	11.9248	0.665674	-0.369649	-0.81979	-2	-2.2	-2.6
2	73	154	67	28.251	1.195	0.837	9	2.8	10	0.56	106.1	0.644263	2.10892	2.27416	3.43773	0.121483	1.09987	17.0288	0.571981	-0.965027	-0.613782	-1.4	-3	-3.4
1	73	159	61.5	24.3266	1.224	1.184	8.6	2.6	28	1.14	63	0.873741	3.11973	3.70589	3.75063	0.166318	1.78511	12.5058	0.877416	-0.370836	-1.45294	1.2	-0.8	-1.7
2	57	148	51	23.2834	1.398	0.993	9.6	3.8	8	0.62	99.2	0.949805	2.57156	1.52631	2.84346	0.184793	0.944088	8.76491	0.777443	1.13854	1.4772	0	-1	-0.8
2	83	150	50	22.2222	1.242	0.868	9.4	4.1	11	1.03	51.3	0.641968	1.99928	1.84581	3.2736	0.121286	0.942504	16.2242	0.68918	-0.971583	-0.129662	-0.2	-1.2	-2.4
1	73	169	84	29.4107	1.106	0.878	8.3	2.9	17	0.91	81.7	0.730435	2.8368	3.04104	4.10477	0.137603	1.39435	16.1034	0.788446	-1.19966	-2.78681	-0.7	-1.3	-1.8
1	73	165	63	23.1405	1.367	1.438	8.5	3.3	16	0.93	79.6	0.838035	2.88781	3.47397	3.61864	0.159463	1.77034	12.3053	0.86267	-0.568697	0.163535	3.7	-0.7	-1.8
2	54	158	72	28.8415	1.207	0.814	9	4.4	20	0.67	91.7	0.789971	2.37123	1.89289	3.15213	0.150921	1.08588	11.5585	0.762897	0.013079	-0.490176	-1.2	-0.9	-1.8
1	73	165	76	27.9155	1.382	1.322	9.6	3	27	1.1	75	1.14568	3.99694	4.29985	3.66653	0.221904	2.16986	8.98883	1.1746	1.23363	0.333095	2.8	1.7	1.2
2	78	148	65	29.6749	1.116	0.832	9.3	4	22	0.8	69.2	0.770234	2.31897	1.64148	3.16444	0.146957	0.970084	11.5558	0.714952	-0.118624	-1.42751	-1.4	-1.6	-1.7
2	69	162	64	24.3865	1.248	0.781	8.4	3.8	12	0.75	76.6	0.778232	2.30447	1.93767	3.10891	0.148663	1.13575	11.4579	0.714576	-0.0619403	-0.0678592	-1.9	-1.6	-2.2
1	54	176	72	23.2438	1.327	1.023	9.3	2.8	9	0.71	116.1	0.964151	3.24848	3.36445	3.53775	0.185059	1.80235	10.0847	0.862548	0.170123	-0.288625	0.5	-0.7	-0.9
1	53	158	56	22.4323	1.22	0.838	9.2	3.7	11	0.82	98.3	0.75892	2.46312	2.09082	3.40809	0.144139	1.11559	13.0024	0.764454	-1.01099	-1.49815	-1	-1.5	-2.3
2	72	149	59	26.5754	1.118	0.674	9.2	3.7	19	0.9	61.5	0.451905	1.63144	0.982684	3.81425	0.0841182	0.436994	27.7127	0.596442	-2.20653	-1.40691	-2.8	-2.8	-3.7
2	73	152	50	21.6413	1.159	0.751	8.3	3.4	16	0.69	83.4	0.733495	2.14478	1.82202	3.07131	0.139789	1.02264	12.7539	0.654968	-0.356793	-0.984597	-2.1	-2.2	-2.7
1	55	174	84	27.7447	1.451	1.385	9.3	4.8	13	1.02	75.8	1.0577	3.72973	3.97987	3.70252	0.203587	2.05624	9.51654	1.10101	0.704915	1.11307	3.3	1.1	0.3
1	64	173	75	25.0593	1.477	1.339	8.9	3.8	18	1.13	65.3	1.12699	3.89505	4.30032	3.63362	0.218167	2.13388	9.26063	1.15857	1.12576	1.40697	2.9	1.6	1.2
1	63	172	94	31.7739	1.396	1.28	8.6	2.6	14	0.64	126.3	1.27369	4.63841	5.30638	3.827	0.24778	2.56146	8.38016	1.20555	1.98052	0.491351	2.5	1.9	2.3
2	60	161	60	23.1473	1.3	0.793	9	3.6	10	0.6	102	0.773771	2.43752	2.27333	3.30961	0.147318	1.21845	12.6901	0.653411	-0.106638	0.467763	-1.8	-2.2	-2.3
1	58	170	69	23.8754	1.443	1.167	8.7	2.5	15	0.94	82.4	0.983012	3.53766	4.02002	3.77962	0.188186	1.96107	10.9107	0.947442	0.26039	1.02264	1.6	-0.1	-0.4
1	69	164	72	26.7698	1.4	1.067	8.8	3.1	21	0.9	83.7	0.935906	3.45648	4.00228	3.87921	0.178458	1.86056	12.0696	0.921736	-0.0204165	0.536567	0.8	-0.3	-0.5
2	63	157	60	24.3418	1.125	0.85	9.1	3.1	14	0.58	105	0.876106	2.64331	1.98451	3.16752	0.168306	1.14181	10.3271	0.785153	0.590728	-1.33481	-1.2	-0.9	-1.4
2	81	153	49	20.9321	1.205	0.653	8.5	3.6	10	0.57	101.8	0.678202	2.06785	1.77212	3.20396	0.128542	0.946807	14.6385	0.538543	-0.730484	-0.510777	-3	-3.4	-2.9
2	62	156	62	25.4767	1.297	0.819	9	3.9	13	0.65	92.4	0.893603	2.76082	2.30162	3.24707	0.171661	1.2476	10.797	0.78956	0.702209	0.436862	-1.5	-0.9	-1.2
2	54	161	52	20.061	1.46	0.965	8.9	3.9	12	0.66	93.3	0.914424	2.52392	1.7356	2.89866	0.177165	1.11158	8.81334	0.839709	0.885096	2.11583	-0.2	-0.4	-0.8
2	67	148	62	28.3053	1.302	0.757	8.8	3.9	18	1.03	53.4	0.883614	2.72983	2.08765	3.24417	0.169593	1.18328	10.4082	0.726649	0.633484	0.488364	-1.4	-1.6	-1.3
2	83	144	43	20.7369	1.28	0.466	9	3.2	17	0.75	73.8	0.655449	1.91819	1.65533	3.0728	0.124247	0.980915	13.5872	0.542002	-0.873191	0.261754	-4.7	-3.3	-3
2	56	153	52	22.2137	1.164	0.712	8.9	4.2	24	0.72	83.8	0.841586	2.5487	2.11861	3.17964	0.161258	1.24942	10.5174	0.730048	0.356535	-0.933095	-2.5	-1.4	-1.4
2	67	154	63	26.5643	1.197	0.662	9	3.8	11	0.63	94.3	0.684431	2.19746	2.32184	3.3764	0.129495	1.19729	15.0514	0.665275	-0.698838	-0.593181	-2.9	-2.1	-2.9
1	57	172	76.6	25.8924	1.47	1.144	8.8	3.4	11	1.01	76.4	1.26358	3.87527	3.18826	3.22235	0.249176	1.90789	6.72159	1.10619	2.02082	1.32785	0.5	0.5	0.4
1	71	163	55	20.7008	1.339	0.899	7.7	2.5	16	1.17	61.5	1.0595	4.80893	10.397	4.76418	0.201225	3.85997	13.3859	1.20958	0.636763	-0.152977	-0.5	1.9	1.4
2	71	156	66	27.1203	1.32	0.944	9	3.6	17	0.78	72.8	1.1446	3.18501	2.32543	2.92209	0.225632	1.56301	6.5959	1.02082	2.49546	0.673771	-0.4	1.5	0.9
1	60	170	77	26.6436	1.39	1.179	8.9	3.1	15	0.7	115	0.880547	3.21636	3.52766	3.83439	0.167481	1.64051	12.8403	0.765111	-0.337262	0.423527	1.7	-1.4	-1.3
1	89	155	46	19.1467	1.377	1.165	8.3	2.3	9	0.74	99.6	0.641657	2.44218	2.54981	4.01395	0.120398	1.19621	17.8757	0.771597	-1.69629	0.276575	1.6	-1.4	-2.6
2	62	146	56	26.2713	1.187	0.685	9.4	2.9	16	0.77	76	0.72335	2.22856	1.87779	3.23583	0.137416	1.02951	13.2671	0.67184	-0.43563	-0.696185	-2.8	-2.3	-3
2	68	144	58	27.9707	1.293	0.881	9.2	3.6	26	0.75	76.8	0.81312	2.24997	1.46038	2.90561	0.156318	0.888763	10.4974	0.782579	0.192398	0.39566	-1.6	-1.2	-1.5
2	55	165	70	25.7117	1.315	0.871	8.5	3.5	18	0.68	89.8	0.921171	2.83444	2.48338	3.23584	0.17734	1.41828	9.90125	0.875638	0.890912	0.622269	-1.1	0	-0.5
2	53	154	60	25.2994	1.332	0.874	9.7	3.5	10	0.58	108.7	0.837349	2.58366	2.18214	3.24181	0.160251	1.23507	11.0568	0.952571	0.323091	0.797376	-1	0.8	-1.2
2	80	153	56	23.9224	1.239	0.836	9	3.4	21	0.86	63.5	0.648865	2.12069	2.05813	3.43378	0.122398	1.00749	16.6805	0.646323	-0.934628	-0.160563	-1.2	-2.2	-3.5
2	70	142	54	26.7804	1.288	1.067	9	3	11	0.57	104.9	0.717035	2.15588	1.72009	3.16413	0.136359	0.9957	12.8781	0.632937	-0.470755	0.344158	0.7	-2.4	-2.8
1	62	165	66	24.2424	1.296	0.804	8.8	3.6	21	0.72	110.6	0.815305	2.79775	3.10682	3.60383	0.154968	1.52968	13.0958	0.795823	-0.698426	-0.639049	-1.3	-1.2	-1.7
1	68	167	76	27.2509	1.375	1.41	8.7	2.6	15	1.2	60.2	0.77081	3.20397	3.653	4.3651	0.145027	1.61642	15.5947	0.993786	-0.985387	0.253967	3.5	0.3	-0.6
1	50	175	75	24.4898	1.24	0.911	9.2	3.1	16	1.14	68	0.850226	2.95168	3.2944	3.64572	0.161839	1.62985	12.4871	0.878733	-0.500109	-1.27207	-0.4	-0.6	-1.4
1	65	164	89	33.0904	1.254	1.25	8.4	3.2	17	0.76	102.9	0.777506	2.94329	3.27957	3.98082	0.146883	1.50682	14.9359	0.830841	-0.931806	-1.11382	2.2	-0.9	-1.9
1	52	172	79	26.7036	1.406	0.976	9.2	3.3	25	1.35	55.5	0.98554	3.46403	3.73772	3.69024	0.188938	1.82091	10.8617	0.957927	0.282097	0.604391	0.1	0	-0.4
1	58	172	73	24.6755	1.358	0.965	8.7	3.6	7	0.67	121.8	0.850508	3.06228	3.25781	3.77946	0.161611	1.57371	12.8056	0.847618	-0.506686	0.0617989	0	-0.8	-1.5
1	57	173	82	27.3982	1.31	0.994	9.4	3.2	12	1.15	65.8	0.918891	3.27183	3.37971	3.74391	0.175417	1.66269	11.6259	0.909904	-0.108194	-0.480793	0.2	-0.3	-0.8
2	70	153	56	23.9224	1.208	0.847	9.1	3.2	12	0.48	127.9	0.703997	2.18104	2.14118	3.25476	0.133548	1.17079	13.7346	0.720746	-0.564171	-0.479876	-1.3	-1.5	-2.5
2	68	154	64	26.986	1.24	0.866	8.3	3.3	20	0.97	61.5	0.717567	2.29577	1.95845	3.36039	0.136037	0.972058	14.8365	0.741465	-0.481454	-0.150263	-0.1	-1.1	-2.6
1	52	165	63	23.1405	1.454	0.933	8.9	3.2	13	1.09	71	0.8008	2.7013	2.84542	3.54138	0.152204	1.42073	13.1581	0.815035	-0.778217	1.14698	-0.2	-1.1	-1.9
1	50	174	70	23.1206	1.364	0.944	8.6	3	14	0.86	98.5	0.866907	2.96114	3.15551	3.58666	0.165305	1.56583	12.1956	0.869964	-0.400075	0.129623	-0.2	-0.6	-1.3
2	70	157	56	22.719	1.246	0.81	9	4.6	19	0.82	68.9	0.890261	2.44473	1.6629	2.88499	0.172243	1.03323	9.36567	0.8162	0.721559	-0.08846	-1.6	-0.6	-1.1
2	73	147	49	22.6757	1.149	0.655	8.5	3.6	13	0.62	94.4	0.726609	2.21588	2.03303	3.20607	0.138152	1.17396	12.586	0.701519	-0.411185	-1.0876	-2.8	-2	-2.5
2	72	151	53	23.2446	1.182	0.661	9.8	4.7	24	0.69	83.6	0.682608	2.07604	1.95027	3.19562	0.12942	1.1123	13.5547	0.741886	-0.701318	-0.747687	-2.9	-1.3	-2.7
2	60	149	60	27.0258	1.305	0.996	9.1	3.4	10	0.59	104	0.9229	2.63979	1.93556	3.00942	0.178579	1.15077	9.49961	0.883075	0.932075	0.519265	0.1	0.1	-0.5
2	69	155	63	26.2227	1.181	0.642	9	3.9	15	0.6	99.1	0.612404	2.0146	2.02652	3.45948	0.115267	0.992879	17.8462	0.544601	-1.17157	-0.757987	-3	-3.1	-3.7
1	65	174	81	26.7539	1.284	1.28	8.8	3.4	15	0.97	77.7	1.04314	3.57301	3.99054	3.59897	0.201001	2.09472	9.49291	0.928573	0.630297	-0.774697	2.5	-0.2	0.3
1	66	173	78	26.0617	1.228	0.916	9.1	3.3	18	1.11	66.3	0.790193	3.14406	4.19821	4.18011	0.149061	1.71579	16.4681	0.76776	-0.868946	-1.40772	-0.4	-1.4	-2.1
1	59	170	64	22.1453	1.44	1.052	9	4.4	12	0.74	108.3	1.0678	3.30737	2.77558	3.25257	0.207468	1.61231	8.3018	0.988889	0.816936	0.988727	0.7	0.3	0.1
1	69	167	86	30.8365	1.124	0.744	8.8	2.7	28	0.97	76.7	0.718019	2.45353	3.01274	3.58869	0.135749	1.46747	15.1246	0.739882	-1.25318	-2.58334	-1.7	-1.6	-2.4
2	57	151	64	28.0689	1.017	0.801	9.2	4.1	19	0.66	92.3	0.686946	2.19692	1.96183	3.36475	0.130019	1.01697	14.9391	0.686008	-0.681425	-2.44726	-1.7	-1.9	-2.7
2	64	160	66	25.7812	1.273	0.949	9.1	4	20	0.65	91.8	0.859757	2.78379	2.62403	3.40024	0.164334	1.40006	11.409	0.897061	0.458752	0.189651	-0.4	0.2	-1
1	63	168	79	27.9904	1.404	1.544	8.8	3.7	33	0.99	76.3	1.21191	4.65148	5.30638	4.03015	0.234031	2.41053	9.4103	1.06736	1.58368	0.581783	4.5	0.9	2.3
2	60	162	59	22.4813	1.267	0.922	9.6	3.5	28	1.32	41.1	0.852242	2.65376	2.00105	3.26987	0.163164	1.03924	11.8076	0.790709	0.41989	0.127849	-0.6	-0.8	-1.5
2	78	158	59	23.634	1.207	1.002	8.4	4.1	13	0.73	77.1	0.715561	2.11106	1.71805	3.09757	0.136139	0.978689	12.8826	0.679039	-0.478052	-0.490176	0.1	-2	-2.7
1	73	169	68	23.8087	1.433	1.142	9	3.5	13	0.85	88.4	0.926697	2.98122	2.7967	3.37797	0.177935	1.5284	10.2913	0.930707	-0.0354986	0.909599	1.4	-0.2	-1
1	69	163	91	34.2504	1.159	0.916	8.7	3.1	21	0.94	79.6	0.971674	3.29071	3.74526	3.55745	0.186542	1.94641	10.3237	0.928173	0.212925	-2.1877	-0.4	-0.2	-0.6
1	68	157	57	23.1247	1.322	0.894	9.2	3.2	18	0.97	77.2	0.790472	2.38382	1.94134	3.16858	0.151	1.0822	11.8961	0.730573	-0.812971	-0.345145	-0.6	-1.7	-2.3
1	65	165	88	32.3232	1.193	0.807	9.2	3.3	20	0.84	91.7	0.922046	3.24666	3.41691	3.69877	0.176115	1.64769	11.7945	0.84407	-0.0880376	-1.80336	-1.2	-0.8	-1
2	60	157	76	30.8329	1.408	1.062	9.8	3.7	17	0.64	94.7	1.0094	3.13842	2.50799	3.26624	0.195311	1.4061	9.15346	1.01649	1.48801	1.58021	0.7	1.4	0
1	51	172	76	25.6896	1.55	1.12	9	3.3	11	0.81	100.5	1.2219	3.97707	3.79516	3.41923	0.239007	2.01947	7.87694	1.06885	1.72731	2.23217	1.2	0.9	1.5
2	80	147	56	25.9151	1.291	0.87	8.7	3.3	20	0.57	102.1	0.917687	2.68879	2.13377	3.07733	0.177129	1.25663	9.57699	0.702376	0.883894	0.375059	-1.1	-1.7	-1.1
1	76	166	78	28.306	1.31	1.015	9.2	3.3	19	1.15	61.8	1.00771	3.52317	3.58959	3.67197	0.193503	1.8061	10.2828	0.929665	0.413857	-0.480793	0.4	-0.2	-0.1
2	82	150	42	18.6667	1.178	0.667	8.6	4.4	16	0.76	72.9	0.632272	1.82687	1.27674	3.0363	0.119744	0.777261	13.7884	0.606173	-1.0228	-0.788889	-3.5	-2.8	-3.3
2	53	155	82	34.1311	1.115	0.968	8.8	3.1	13	0.76	79.6	0.832956	2.63339	2.20294	3.31878	0.15914	1.19326	11.5983	0.807419	0.286166	-1.43782	-0.2	-0.7	-1.6
1	79	169	66	23.1084	1.35	1.002	9	3	20	1.4	48.9	0.723251	2.49055	3.02609	3.61955	0.136746	1.50408	14.7789	0.664381	-1.2244	-0.028633	0.3	-2.2	-2.9
2	61	157	70	28.3987	1.296	0.934	8.6	3.6	21	0.54	114.8	0.988902	3.09591	2.77301	3.28814	0.190981	1.54542	9.40165	0.968969	1.34414	0.426561	-0.5	0.9	-0.2
1	76	169	78	27.31	1.236	0.882	9.2	3.1	17	1.01	71.8	0.53294	2.3213	3.51107	4.57389	0.0990847	1.42523	24.8776	0.48302	-2.31147	-1.31729	-0.6	-3.6	-3.9
2	54	162	82	31.2452	1.212	0.84	8.6	3.4	12	0.47	138.1	1.12333	3.45696	2.85675	3.23127	0.219196	1.61051	8.08943	0.897894	2.28162	-0.438674	-1.3	0.2	0.7
1	61	166	73	26.4915	1.362	1.098	8.5	3.5	12	0.72	111	0.934327	3.27393	3.24233	3.68223	0.178648	1.5701	11.5734	0.852603	-0.0149091	0.107015	1	-0.8	-0.7
2	76	158	64	25.6369	1.199	0.921	8.2	2.8	11	0.48	125.7	0.681697	2.24151	2.21656	3.45326	0.128805	1.15987	14.8449	0.710271	-0.721744	-0.57258	-0.6	-1.6	-2.4
2	63	157	65	26.3702	1.301	0.844	9.2	3.8	21	0.56	109.3	0.952577	2.66138	1.80674	2.93394	0.184933	1.12401	8.6938	0.856159	1.14318	0.478063	-1.3	-0.2	-0.8
1	64	164	73	27.1416	1.267	1.083	8.9	3.5	12	1.05	71.1	0.859844	3.04491	3.11543	3.71898	0.163602	1.56547	12.1642	0.871377	-0.44923	-0.966865	0.9	-0.6	-1.5
2	75	145	43	20.4518	1.249	1.016	8.5	2.8	16	0.59	99.4	0.649579	2.24139	1.5733	3.68271	0.122579	0.75637	18.0726	0.684054	-0.928618	-0.0575588	0.2	-1.9	-2.4
2	76	159	75	29.6665	1.133	0.826	9.9	4.2	16	0.6	97.2	0.704806	2.32419	2.2034	3.46406	0.133346	1.05735	15.6719	0.70782	-0.570874	-1.25241	-1.4	-1.9	-2.5
2	53	164	62	23.0518	1.289	0.841	9.7	4.5	8	0.73	83.4	0.839728	2.89227	3.00806	3.62741	0.159875	1.52291	12.427	0.728863	0.310606	0.354458	-1.6	-1.9	-1.9
1	69	153	60	25.6312	1.304	0.93	8.4	3.4	20	1.13	64.3	0.775894	2.54574	2.48268	3.44564	0.147443	1.31845	12.7876	0.756483	-0.915643	-0.548617	-0.3	-1.5	-2.6
1	62	174	90	29.7265	1.39	1.012	9.2	3.7	18	0.82	95.2	1.11089	3.96312	4.07166	3.74942	0.214393	2.00642	9.51219	1.02594	1.01683	0.423527	0.4	0.5	0.7
2	57	154	61	25.721	1.224	0.883	9.5	4.3	15	0.64	95.6	0.892405	2.79673	2.40556	3.29238	0.171258	1.28884	10.9081	0.817096	0.688826	-0.315069	-0.9	-0.6	-1
2	66	156	55	22.6003	1.319	0.975	8.9	4	10	0.83	68.8	0.86662	2.6572	2.15822	3.21967	0.166219	1.20392	10.7903	0.761524	0.521371	0.663471	-0.1	-1.1	-1.3
1	60	174	76	25.1024	1.459	0.999	11.1	2.7	10	0.98	78	0.871084	3.0863	3.53479	3.7214	0.165849	1.79245	11.91	0.88912	-0.384366	1.2035	0.1	-0.5	-1
1	54	187	107	30.5985	1.33	1.25	9.4	4.4	15	1.14	67.2	1.12026	4.66861	7.45238	4.38038	0.214306	2.94601	11.8642	1.12239	1.01433	-0.254713	2.2	1.3	1.9
1	57	158	52	20.83	1.273	0.831	8.9	3	11	0.86	91.7	0.799186	2.51015	2.00132	3.2991	0.152419	1.08973	12.068	0.831728	-0.772001	-0.899041	-1.1	-0.9	-1.9
2	62	148	54	24.653	1.18	0.748	9	4.1	11	0.66	90.7	0.863952	2.26467	1.43791	2.75258	0.16732	0.940339	9.13912	0.817303	0.55798	-0.768288	-2.2	-0.6	-1.7
2	64	164	87	32.3468	1.193	0.897	9.4	3.6	17	1.04	53.3	0.841437	2.76099	2.77668	3.44578	0.160537	1.40203	12.36	0.801451	0.33259	-0.634382	-0.8	-0.7	-1.3
2	71	159	65	25.711	1.284	0.725	8.7	3.3	20	0.54	111.3	0.862111	3.15342	2.64046	3.91109	0.164227	1.22839	13.5752	0.746655	0.455203	0.302956	-2.4	-1.3	-0.5
2	73	149	52	23.4224	1.187	0.748	8.5	3.6	21	0.77	73.5	0.631223	1.99097	1.80421	3.31403	0.119108	1.0191	14.8945	0.566502	-1.04393	-0.696185	-2.2	-3.1	-3.4
2	63	158	70	28.0404	1.264	0.878	9.1	3.4	18	0.9	63.4	0.707833	2.59377	2.96848	3.87142	0.133473	1.28295	17.8242	0.687963	-0.566646	0.0969476	-0.6	-1.7	-2.1
1	74	161	66	25.462	1.421	1.113	9.2	3.4	15	1.05	69	1.17651	3.66155	3.0332	3.26759	0.230265	1.7786	7.42827	1.04372	1.47497	0.773951	1.2	0.7	0.6
2	80	149	70	31.5301	1.015	0.84	8.9	3.9	10	0.47	127.5	0.540624	1.86344	1.70834	3.66026	0.101262	0.868815	20.4355	0.684492	-1.63691	-2.46786	-1.3	-1.8	-3.4
1	58	150	44	19.5556	1.324	0.924	9.2	3	11	0.8	99.3	0.593496	1.92796	1.85024	3.41328	0.111614	0.987135	16.8026	0.564556	-1.94983	-0.322537	1.2	-3	-4.2
2	65	157	65	26.3702	1.205	0.946	9.2	4.4	13	0.6	100.3	0.812133	2.33231	1.80692	3.01659	0.155785	1.10611	10.5132	0.730891	0.174704	-0.510777	-0.4	-1.4	-2
2	56	166	64	23.2254	1.346	0.697	9.1	3.1	14	0.6	103.4	0.796336	2.78521	3.48981	3.67659	0.151089	1.70953	13.5725	0.696899	0.0186797	0.941582	-2.6	-1.8	-1.8
1	81	166	71	25.7657	1.293	1.192	9.3	3.2	22	1	71.7	1.12428	3.49089	2.79731	3.26157	0.219272	1.59869	7.99622	1.04135	1.15767	-0.672961	1.8	0.7	0.8
1	75	169	74	25.9095	1.318	0.843	9.2	3.2	18	1.22	64.6	0.786706	2.74373	2.57668	3.66129	0.149173	1.29873	13.2991	0.743844	-0.865691	-0.390361	-0.9	-1.7	-2.2
1	72	158	70	28.0404	1.372	1.269	8.5	4.1	18	0.95	77.9	1.01243	3.40599	3.46874	3.53442	0.194951	1.83056	9.75171	0.882974	0.455664	0.220055	2.4	-0.5	-0.4
1	73	169	72	25.2092	1.315	0.975	8.9	3.2	19	0.85	88.4	0.928594	3.1944	3.40001	3.6121	0.177642	1.72199	11.1165	0.920159	-0.043956	-0.424273	0.1	-0.3	-1
2	55	157	47	19.0677	1.353	0.528	8.2	3	11	0.55	114.8	0.580806	1.68223	1.24154	3.04337	0.109604	0.7189	15.7933	0.541012	-1.35974	1.01369	-4	-3.4	-4.1
2	52	164	80	29.7442	1.439	0.984	9.3	4.1	13	0.66	94	0.958163	3.26086	3.6177	3.57368	0.183738	1.8781	10.4757	0.909374	1.10348	1.89952	0	0.3	0
2	70	154	63	26.5643	1.202	0.806	9.1	3.3	18	0.58	102.8	0.857656	2.75682	2.46875	3.3748	0.163968	1.27284	11.8303	0.765255	0.446594	-0.541679	-1.5	-1.2	-1.8
2	53	154	75	31.6242	1.356	1.289	8.9	3.7	13	0.73	83.4	1.01657	3.19563	2.57814	3.30189	0.196635	1.4051	9.35649	1.0391	1.53201	1.04459	2.7	1.6	0.1
2	57	153	46	19.6506	1.38	0.892	9.2	2.8	13	0.81	72.9	0.736256	2.27073	1.94975	3.24001	0.139981	1.07597	12.9965	0.719655	-0.350408	1.2918	-0.9	-1.6	-2.3
1	58	184	86	25.4017	1.345	0.917	8.8	2.7	15	1.13	66.7	0.892396	3.19137	4.00314	3.75601	0.170027	1.90254	12.3782	0.878456	-0.263754	-0.085153	-0.4	-0.6	-1.1
2	63	151	54	23.6832	1.257	0.85	9.2	4.4	19	0.72	81.8	0.660384	2.07529	1.63111	3.30023	0.124847	0.876542	14.8993	0.695556	-0.853256	0.0248446	-1.2	-1.8	-2.6
2	77	151	57	24.9989	1.205	0.934	9.2	4.2	26	1.16	45.3	0.553733	1.93113	2.4044	3.6749	0.103697	1.05307	22.2803	0.623605	-1.55601	-0.510777	-0.8	-2.5	-2.9
1	73	173	69	23.0546	1.321	0.898	9	3.3	16	0.95	77.7	0.7712	2.76871	3.41313	3.77381	0.145951	1.62478	14.4443	0.682809	-0.95869	-0.356449	-0.5	-2.1	-2.2
1	75	166	70	25.4028	1.348	1.219	9.3	3	15	0.86	86.9	1.08557	3.74878	3.96712	3.62875	0.209611	2.08578	9.10798	1.01029	0.878819	-0.051241	2	0.4	0.9
1	72	160	66	25.7812	1.149	0.798	8.8	3.8	19	0.8	95	0.851481	2.90832	2.75735	3.58717	0.162222	1.33693	12.7436	0.720488	-0.489062	-2.30074	-1.3	-1.8	-1.4
2	72	148	54	24.653	1.327	0.874	8.6	3.6	17	0.57	104.3	0.910132	2.60488	1.7439	3.00577	0.175842	1.01961	9.72685	0.859606	0.841118	0.745874	-1	-0.2	-1
2	59	162	65	24.7676	1.246	0.947	9.2	3.1	17	0.61	100.4	0.691247	2.29843	2.22965	3.52779	0.130793	1.16171	14.9959	0.673875	-0.655708	-0.08846	-0.1	-1.8	-2.2
2	63	153	48	20.5049	1.242	0.754	9	3	14	0.61	99.1	0.786353	2.10261	1.33623	2.80798	0.151181	0.852046	10.3884	0.731374	0.0217293	-0.129662	-2.6	-1.6	-2.4
2	68	155	43	17.898	1.134	0.533	8.9	3.1	14	0.62	95.7	0.749683	2.23285	1.6492	3.12754	0.142892	0.886565	13.0185	0.639814	-0.253692	-1.24211	-4.1	-2.4	-2.4
2	67	156	57	23.4221	1.196	0.714	8.9	3.3	12	0.51	120.3	0.656556	1.98202	1.80505	3.17055	0.124305	1.00924	14.4132	0.60839	-0.871257	-0.603481	-1.8	-2.6	-2.7
1	50	171	80	27.3588	1.281	0.902	9.2	3.1	12	0.95	83.9	1.09684	3.75578	3.7996	3.59613	0.21202	2.006	8.93911	0.949426	0.94834	-0.808609	-0.5	0	0.1
2	74	157	55.6	22.5567	1.317	1.147	8.8	3.7	15	0.49	123.5	0.826759	2.81684	2.59255	3.6038	0.157475	1.32542	12.7145	0.859977	0.230852	0.64287	1.4	-0.2	-0.9
2	68	151	44.6	19.5605	1.243	0.719	10.2	4.2	16	0.93	60	0.587331	1.87147	1.57574	3.35721	0.110521	0.810023	17.727	0.584383	-1.32927	-0.119361	-2.5	-2.9	-3.2
2	57	156	63	25.8876	1.177	0.639	9.5	4.3	18	0.61	101.1	0.763647	2.27897	1.96363	3.1338	0.145677	1.16108	11.6012	0.7283	-0.161148	-0.799189	-3.1	-1.5	-2.1
2	73	152	57	24.6711	1.181	0.668	8.5	3.7	17	0.92	59.8	0.625276	1.94348	1.7231	3.26346	0.118	0.939835	15.5221	0.553784	-1.08076	-0.757987	-2.9	-3.2	-3.4
1	75	166	58	21.048	1.322	1.251	8.7	2.9	17	0.86	86.7	0.795487	2.72731	2.95187	3.60047	0.151033	1.49181	13.1102	0.860045	-0.812028	-0.345145	2.2	-0.7	-2.1
2	56	155	48	19.9792	1.339	0.853	9.5	3.5	13	0.76	78.7	0.874367	2.24519	1.34236	2.69797	0.169757	0.905007	8.75551	0.683092	0.638931	0.869479	-1.4	-1.9	-1.9
2	83	144	41	19.7724	1.301	0.635	8.5	3.1	10	0.52	112.6	0.471924	1.6671	1.61336	3.7456	0.0879836	0.767644	24.3083	0.450403	-2.0781	0.478063	-3	-5.3	-5.8
2	60	160	55	21.4844	1.167	0.705	8.9	3.4	17	0.57	108.2	0.828016	2.53314	2.06684	3.21391	0.158441	1.15098	11.3706	0.720978	0.262953	-0.902193	-2.1	-1.5	-1.9
1	63	157	57	23.1247	1.297	0.869	9.3	4.8	24	1.14	64.9	0.612159	2.22516	2.73946	3.81756	0.114803	1.21061	19.7368	0.710023	-1.85776	-0.627745	-0.7	-1.9	-3.4
2	59	160	58	22.6562	1.269	0.627	9	3.1	17	0.66	91.7	0.965248	2.67814	1.86434	2.91331	0.187661	1.16722	8.50888	0.77225	1.23384	0.14845	-3.1	-1.3	-0.8
1	73	163	66	24.841	1.482	1.278	9.1	3.1	13	1.14	63	1.13224	4.02429	4.0855	3.73282	0.218786	2.05889	9.07071	1.02204	1.14365	1.46349	2.4	0.5	0.6
2	66	156	57	23.4221	1.306	0.813	8.9	4.2	18	0.63	94.5	0.687726	2.14657	1.96147	3.27873	0.130278	1.06742	14.1084	0.626116	-0.672801	0.529565	-1.3	-2.6	-3.1
1	56	183	82	24.4857	1.509	1.308	9.8	3.5	16	1.03	74.7	1.0377	3.91199	4.84987	3.95937	0.198738	2.19776	11.1184	0.947314	0.564964	1.7687	2.7	-0.1	0
1	54	167	90	32.2708	1.31	1.091	9	3.2	12	0.64	130.3	1.29236	5.35954	5.84996	4.35446	0.249365	2.41722	9.72522	1.15998	2.02629	-0.480793	1	1.5	3.9
2	59	148	55	25.1096	1.43	0.874	8.9	3.9	17	0.67	90.1	1.00982	2.77846	1.81818	2.89038	0.197161	1.13713	8.1275	0.898222	1.54949	1.80682	-1	0.1	-0.2
1	66	164	64	23.7954	1.106	0.703	8.9	4.2	21	1.15	63.6	0.730309	2.65816	3.32041	3.82243	0.13781	1.48829	16.1986	0.822963	-1.19369	-2.78681	-2	-1	-2.4
1	84	168	65	23.03	1.256	0.971	8.5	3.3	22	1.04	68	0.812334	2.92912	3.2976	3.79033	0.154048	1.59744	13.4694	0.809013	-0.724996	-1.09121	0	-1.1	-2
2	64	156	58	23.833	1.14	0.833	9.6	4.4	13	0.64	93.4	0.760175	2.19608	1.68461	3.03548	0.145242	1.00812	11.5418	0.784765	-0.175596	-1.1803	-1	-1.2	-1.9
2	55	155	67	27.8876	1.252	0.871	8.9	3.5	18	0.86	68.5	0.848636	2.48654	1.91493	3.07784	0.163018	1.10863	10.6251	0.825092	0.415033	-0.0266575	-1	-0.6	-1.3
2	56	151	53	23.2446	1.223	0.814	8.5	3.9	14	0.68	89.5	0.682362	2.22579	2.13149	3.42725	0.128987	1.05452	15.71	0.699596	-0.715715	-0.32537	-1.1	-1.8	-2.8
2	73	150	57	25.3333	1.296	0.69	8.9	4.2	14	0.65	89.3	0.664787	2.16201	1.90461	3.41707	0.125545	0.99884	15.233	0.618549	-0.83007	0.426561	-2.7	-2.6	-3.2
2	72	140	43	21.9388	1.251	1.08	9.1	3.6	14	0.65	89.6	0.767724	1.9605	1.23332	2.68349	0.147815	0.831314	10.0583	0.690882	-0.090119	-0.0369579	1.4	-1.8	-2
2	52	156	56	23.0112	1.352	0.881	9.4	4.2	16	0.62	101.1	0.864104	2.77785	2.29738	3.3809	0.165313	1.15682	12.0411	0.835702	0.491294	1.00338	-1	-0.4	-0.9
2	76	150	54	24	1.171	0.744	8.7	4.1	24	0.96	56.5	0.743304	2.3263	1.85643	3.28552	0.141276	1.06596	12.3347	0.729059	-0.307382	-0.860992	-2.2	-1.5	-2.3
1	69	167	67	24.0238	1.384	1.162	8.1	2.4	13	0.87	87	1.03919	3.7962	4.18362	3.83602	0.199387	2.05827	10.1998	0.976223	0.583695	0.355703	1.5	0.2	0.3
2	67	160	71	27.7344	1.247	1.047	9.4	3.9	13	0.98	56.6	0.802021	2.5089	2.2491	3.28444	0.153012	1.25798	11.6707	0.767853	0.0825522	-0.0781596	0.5	-1.1	-1.8
2	63	156	62	25.4767	1.337	0.9	9.1	4.3	15	0.55	111.6	0.824684	2.41106	1.88769	3.07255	0.158184	1.10481	10.8377	0.861185	0.254427	0.848878	-0.8	-0.1	-1.7
1	70	172	76	25.6896	1.412	1.015	9	3.6	17	0.89	84.5	1.14053	3.59361	2.95978	3.30932	0.222422	1.6527	8.05719	1.04028	1.24859	0.672215	0.4	0.7	1.2
2	67	142	44	21.8211	1.135	0.622	8.9	3.2	22	1.01	54.7	0.525448	1.89711	1.67069	3.79469	0.098123	0.854954	19.9791	0.442762	-1.7412	-1.23181	-3.3	-4.3	-4.2
1	52	169	78	27.31	1.317	1.044	8.8	3.4	7	0.72	114.6	1.09327	3.32515	2.65096	3.19552	0.213128	1.50786	8.28506	0.917139	0.980329	-0.401665	0.6	-0.3	0.3
2	69	158	68	27.2392	1.181	0.828	8.6	3.4	14	0.6	99.1	0.73984	2.29981	1.91941	3.27089	0.140673	1.07875	12.6925	0.72522	-0.327417	-0.757987	-1.1	-1.7	-2.5
1	61	162	70	26.6728	1.428	1.149	9.6	4	17	0.83	94.2	0.979316	3.09232	2.72743	3.31608	0.188899	1.57758	9.15039	0.989515	0.280961	0.853079	1.4	0.3	-0.7
1	72	164	72	26.7698	1.539	1.807	9.4	3.9	21	1.33	53	1.42809	4.55695	3.9053	3.35041	0.283807	2.1664	6.35457	1.23036	3.02044	2.10782	6.6	2.1	3.2
2	77	153	66	28.1943	1.017	0.978	9	3.5	20	0.91	59.9	0.707057	2.24147	2.09879	3.33148	0.134025	1.09922	14.3303	0.692757	-0.548317	-2.44726	-0.9	-2.4	-2.8
1	51	169.3	72.8	25.399	1.398	0.881	8.9	4.2	14	0.98	80.6	0.927109	3.27792	3.84657	3.71345	0.17709	1.8344	11.8537	0.855794	-0.0598824	0.513959	-0.3	-0.7	-0.6
2	73	150	47	20.8889	1.15	0.633	8.4	3.2	18	0.66	87.8	0.929855	2.57593	1.90469	2.90905	0.180314	1.19845	8.81223	0.720732	0.989725	-1.0773	-3.2	-1.5	-1.4
1	58	161	62	23.9188	1.32	1.304	8.8	3	15	0.88	88.9	0.873253	2.79124	2.6034	3.35638	0.167165	1.46346	10.6424	0.941393	-0.346368	-0.367753	2.7	-0.1	-1.3
2	62	158	48	19.2277	1.301	0.659	8.9	3.6	15	0.47	134.3	0.671083	1.99494	1.63475	3.12132	0.127253	0.939635	13.6615	0.654329	-0.773308	0.478063	-2.4	-2	-2.6
2	51	165	67	24.6097	1.302	0.876	9.1	3.9	11	0.76	80.2	0.72953	2.55364	2.84933	3.67978	0.137896	1.3575	15.3276	0.773029	-0.419678	0.488364	-1	-1	-2.3
1	52	168	71	25.1559	1.341	0.97	8.6	3.8	12	0.93	85.3	0.964577	2.98554	2.47013	3.2511	0.186123	1.40252	9.47038	0.951161	0.20085	-0.130369	0	0	-0.8
1	58	145	52	24.7325	1.385	1.743	9.1	3.2	15	0.89	87.8	0.929157	2.67204	1.84854	3.01982	0.179709	1.19875	8.58624	0.896062	0.0157152	0.367007	6.1	-0.4	-1.5
1	92	158	53	21.2306	1.284	0.893	8.9	3.5	16	0.95	74.1	0.804301	2.71973	2.66138	3.55089	0.152881	1.29943	13.4024	0.743525	-0.758687	-0.774697	-0.6	-1.6	-2.1
2	55	154	60	25.2994	1.343	0.911	9.1	3.9	12	0.43	152.4	0.912104	2.69371	2.18879	3.10714	0.175964	1.3187	9.49407	0.853131	0.845178	0.910681	-0.7	-0.2	-0.8
1	53	157	55.5	22.5161	1.358	0.841	8.2	3.5	12	0.99	79.1	1.02579	3.07529	2.26559	3.14845	0.199206	1.39053	8.18491	1.0274	0.578467	0.0617989	-1	0.6	-0.1
1	58	170	71	24.5675	1.245	0.854	9.2	3	11	0.87	90.1	0.997775	3.15364	2.6388	3.31913	0.19268	1.4721	9.31204	0.920017	0.390092	-1.21555	-0.9	-0.3	-0.4
1	57	165	73	26.8136	1.43	0.973	9.8	2.8	14	0.87	90.4	1.07304	3.26191	2.613	3.19181	0.208871	1.52878	8.19899	1.00635	0.857442	0.875687	0.1	0.4	0
1	54	168	57	20.1956	1.257	0.693	8.9	4.1	15	0.78	103.7	0.753931	2.72611	3.38683	3.80162	0.142507	1.6307	14.6236	0.695757	-1.05811	-1.0799	-2.1	-2	-2.5
1	59	164	67	24.9108	1.42	0.953	9.3	4.1	9	0.49	161	0.836848	2.98673	3.24621	3.74739	0.15896	1.55621	13.1244	0.891282	-0.583216	0.762647	-0.1	-0.5	-1.5
2	61	160	83	32.4219	1.301	1.091	9.2	4.2	14	0.5	119.6	1.00596	3.28338	2.92829	3.42743	0.193957	1.51165	9.98713	0.915417	1.44304	0.478063	0.9	0.4	-0.1
2	60	153	59	25.204	1.194	0.877	9.1	5.5	17	0.85	70	0.945029	2.56601	1.54	2.85476	0.183794	1.01259	8.30591	0.878852	1.10534	-0.624082	-1	-0.3	-0.4
1	51	170	67	23.1834	1.533	1.133	8.9	3.7	23	0.75	81.5	0.959	3.20616	2.90362	3.51024	0.184095	1.47086	10.729	0.940657	0.14229	2.04	1.3	-0.1	-0.6
1	75	166	64	23.2254	1.403	1.029	8.9	3.9	11	1	79.1	0.69638	2.56322	2.98086	3.86609	0.13112	1.41584	16.08	0.80956	-1.38679	0.570479	0.5	-1.1	-2.7
2	66	150	50	22.2222	1.191	0.769	8.7	3.3	15	0.64	93.1	0.781836	2.24746	1.79916	3.01914	0.149636	1.09884	10.9574	0.7389	-0.0296245	-0.654983	-2	-1.4	-2.2
2	57	147	70	32.3939	1.313	1.054	9.1	4.1	9	0.6	106.3	1.14658	3.25275	2.26614	2.97882	0.225662	1.38876	7.23578	0.999314	2.49645	0.601668	0.6	1.2	1.3
2	73	153	65	27.7671	1.307	1.193	9	3.5	17	0.93	83.5	0.749316	2.51579	2.53544	3.53047	0.142047	1.18989	15.123	0.79742	-0.28178	0.539866	1.8	-0.8	-2.2
2	62	159	56	22.151	1.41	1.119	8.6	3.4	16	0.76	74.6	1.08498	3.0974	2.04978	2.99774	0.212407	1.22115	7.90636	0.982312	2.05604	1.60081	1.2	1.1	0.5
2	68	150	60	26.6667	1.215	0.96	9.7	3.8	11	0.68	90.5	0.719395	2.16128	1.90322	3.15777	0.136806	1.05071	13.2687	0.738306	-0.455896	-0.407773	-0.3	-1.4	-2.3
2	77	140	46	23.4694	1.324	0.849	8.3	2.9	15	0.65	123.3	0.74914	1.94305	1.15729	2.72405	0.143875	0.750555	10.7191	0.7342	-0.221031	0.714973	-1.2	-1.4	-2.6
2	71	148	57	26.0226	1.288	0.848	10	5.1	16	0.79	77.7	0.75666	2.33621	1.70608	3.26926	0.14422	0.930183	13.3412	0.677422	-0.209564	0.344158	-1.3	-2	-1.7
2	85	141	46	23.1377	1.253	0.87	9	4.2	9	0.83	73.7	0.569837	1.73716	1.53584	3.20429	0.107257	0.824316	17.4439	0.602727	-1.43771	-0.0163571	-1.1	-2.7	-3.7
1	63	163	77	28.9811	1.367	1.058	8.3	5	11	0.55	116.5	1.01117	3.56115	3.48194	3.70934	0.194221	1.77227	10.2382	1.02773	0.43459	0.163535	0.7	0.6	0.1
1	58	163	75	28.2284	1.21	0.928	8.9	3.8	15	0.95	58.3	0.895762	3.08299	3.29054	3.61586	0.171044	1.61944	11.8911	0.89728	-0.234416	-1.61119	-0.3	-0.4	-1.2
1	62	165	74	27.1809	1.402	0.986	9.5	3.5	15	0.51	120.3	0.777945	2.73589	2.88566	3.70208	0.147435	1.4655	13.4008	0.888185	-0.915876	0.559175	0.2	-0.5	-1.9
2	53	154	59	24.8777	1.357	0.758	9.3	4.2	17	1.04	72.4	0.794982	2.52187	2.1383	3.33218	0.151506	1.1651	12.1474	0.723156	0.0325169	1.05489	-2.1	-1.5	-1.9
2	64	151	34	14.9116	1.176	0.563	9.2	4.2	14	0.61	98.4	0.453962	1.38632	1.27456	3.20729	0.0848263	0.727492	20.7871	0.251082	-2.183	-0.80949	-3.8	-6.2	-5.6
2	62	155	61	25.3902	1.287	0.798	8.8	3.4	22	0.53	116.1	0.811765	2.60991	2.39769	3.37581	0.154749	1.21847	12.7165	0.734228	0.140276	0.333857	-1.7	-1.4	-2
1	62	166	68	24.677	1.4	1.108	9.1	2.8	23	0.7	84.8	0.892633	3.17948	3.56339	3.74073	0.170107	1.71979	12.1991	0.926382	-0.261458	0.536567	1.1	-0.2	-1.3
1	62	166	76	27.5802	1.479	1.176	9.1	2	11	0.76	111.9	0.963348	3.09511	3.08464	3.37722	0.185464	1.64475	10.1536	0.99879	0.181815	1.42958	1.6	0.3	-0.6
1	74	166	55	19.9594	1.399	0.713	8.5	2.7	28	1.14	45.5	0.71645	2.44728	2.97087	3.58691	0.135433	1.46232	14.9908	0.716235	-1.26231	0.525263	-1.6	-1.7	-2.7
2	54	158	68	27.2392	1.341	0.935	9.3	4.2	10	0.7	89.3	0.977747	2.9592	2.21742	3.1798	0.189125	1.23171	9.5547	0.919094	1.28246	0.89008	-0.5	0.4	-0.3
2	55	160	57	22.2656	1.327	0.706	8.7	3.9	8	0.6	102	0.830568	2.60575	2.24346	3.29417	0.158725	1.23622	11.4349	0.73275	0.272377	0.745874	-2.5	-1.4	-1.6
1	77	165	72	26.4463	1.148	0.843	9.3	3.9	12	0.63	98.8	0.723108	2.76425	3.60596	4.0185	0.136168	1.62092	16.4245	0.761069	-1.24108	-2.31204	-1	-1.5	-2.2
1	63	170	75	25.9516	1.114	0.769	9.1	3.2	15	0.96	76	0.892937	2.81263	2.76712	3.30765	0.171295	1.49625	10.79	0.782008	-0.227164	-2.69638	-1.5	-1.3	-1.1
2	53	159	56	22.151	1.401	0.95	8.7	3.6	10	0.88	87.5	0.890019	2.77205	2.12029	3.27055	0.170812	1.16994	10.61	0.819565	0.674008	1.50811	-0.3	-0.6	-1
1	66	160	58	22.6562	1.382	0.978	8.6	2.8	15	0.89	87.8	0.856697	2.73127	2.35273	3.37243	0.164034	1.28172	11.5654	0.90679	-0.436734	0.333095	0.1	-0.4	-1.3
2	69	161	68	26.2336	1.29	0.901	8.9	3.5	13	1.02	78	0.946524	3.20742	3.06567	3.56536	0.181498	1.46827	11.6304	0.843825	1.02904	0.364759	-0.8	-0.3	-0.8
2	61	152	59	25.5367	1.216	0.86	9.2	3.6	12	0.7	82	0.721037	2.21092	1.95092	3.22101	0.13699	1.07075	13.3505	0.62908	-0.449774	-0.397473	-0.6	-2.3	-2.1
2	77	149	51	22.9719	1.223	0.822	8.7	2.8	14	0.95	84.6	0.69462	2.18779	2.12557	3.30824	0.131591	1.11909	14.4282	0.612817	-0.629181	-0.32537	-1.5	-2.6	-2.5
1	54	178	71	22.4088	1.472	0.872	8.5	3.7	9	0.56	113.7	1.15252	3.78438	3.74596	3.44874	0.224236	2.03677	8.20902	1.0809	1.30095	1.35045	-0.7	1	1
1	68	161	64	24.6904	1.267	0.732	8.7	3.9	8	0.8	100.7	0.705944	2.63811	3.57713	3.93028	0.132936	1.58906	17.0512	0.746678	-1.33437	-0.966865	-1.8	-1.6	-2.4
2	57	150	54	24	1.297	1.139	9.2	4.2	12	0.92	81.8	0.951551	2.83281	2.24271	3.12702	0.183922	1.29802	9.42097	0.882189	1.10958	0.436862	1.3	0.1	-0.2
2	80	143	60	29.3413	1.147	0.759	8.9	3.1	6	0.71	88.2	0.694931	2.2808	2.45425	3.4489	0.13143	1.26293	14.8169	0.654978	-0.63454	-1.1082	-2.1	-2.2	-3.2
1	81	159	49	19.3821	1.336	0.928	8.9	4.2	9	0.68	91.6	0.837735	2.65375	2.40572	3.32718	0.160091	1.31385	11.4427	0.782516	-0.55057	-0.186889	-0.3	-1.3	-1.7
1	53	168	67	23.7387	1.31	0.585	8.7	3.5	13	0.76	79.9	0.87373	2.78746	2.62394	3.35165	0.167301	1.39393	11.2742	0.801109	-0.342445	-0.480793	-3	-1.2	-1.4
2	74	150	57	25.3333	1.326	1.27	9.1	3.2	9	0.91	89.7	1.01964	3.04885	2.42744	3.14016	0.197952	1.43454	8.54959	0.966943	1.57576	0.735574	2.5	0.9	0.4
2	58	150	55	24.4444	1.27	0.8	9.7	3.6	17	0.78	72.2	0.817467	2.51992	2.16363	3.23699	0.156235	1.23412	11.2184	0.827785	0.189647	0.15875	-1.7	-0.5	-1.6
2	87	158	47	18.8271	1.19	0.694	8.8	4.7	13	0.6	104.2	0.630119	1.98548	1.79627	3.31084	0.118897	0.900108	16.8145	0.537711	-1.05095	-0.665284	-2.6	-3.4	-3.8
2	69	148	54	24.653	1.326	1.026	9.6	2.7	10	0.62	135.7	0.682708	1.90591	1.37186	2.93119	0.12994	0.838384	12.6056	0.684214	-0.684038	0.735574	0.3	-1.9	-2.8
1	58	180	89	27.4691	1.365	0.984	8.7	2.9	18	0.54	120	0.745111	3.17708	5.15874	4.48216	0.139919	1.93924	19.0618	0.828081	-1.13283	0.140927	0	-0.9	-1.4
2	54	150	54	24	1.317	1.012	8.5	3.2	14	0.59	104.7	0.85941	2.65816	2.16704	3.24959	0.164691	1.1927	11.058	0.795071	0.470608	0.64287	-0.7	-0.9	-1.8
1	73	171	81	27.7008	1.328	1.057	9.5	4.3	14	0.56	112.8	0.773208	2.8028	3.25797	3.809	0.146279	1.42521	15.6448	0.878491	-0.949231	-0.277321	0.7	-0.6	-1.9
1	60	163	73	27.4756	1.3	0.814	9.5	3.4	13	0.96	76.8	0.856706	2.9601	3.11899	3.62829	0.163168	1.56206	12.2347	0.731658	-0.461731	-0.593833	-1.3	-1.6	-1.3
2	75	146	52	24.3948	1.197	0.689	9.2	3	15	0.74	107.9	0.562363	1.96315	1.9343	3.66988	0.105328	0.912113	20.3028	0.619159	-1.50179	-0.593181	-2.3	-2.7	-3.7
2	76	150	40	17.7778	1.296	0.61	8.6	3.3	16	0.76	74.2	0.617938	1.91887	1.65466	3.26761	0.116596	0.917005	15.5787	0.58462	-1.1274	0.426561	-3.3	-3	-3.1
2	54	157	62	25.1532	1.399	0.949	8.6	3.6	13	0.59	107.5	0.841444	2.70404	2.30418	3.37635	0.160727	1.23432	11.6396	0.861213	0.338915	1.4875	-0.4	-0.7	-2
2	68	151	65	28.5075	1.251	0.816	9.1	3.5	8	0.65	95	0.946965	2.71205	1.71506	3.04007	0.183827	0.981607	10.1938	0.762622	1.10644	-0.0369579	-1.5	-1.1	-0.8
1	55	162	75	28.578	1.336	1.026	9.1	2.8	12	0.52	122.9	1.04859	3.57055	3.48432	3.57585	0.202169	1.75764	9.81498	0.973878	0.664001	-0.186889	0.5	0.1	-0.2
2	55	153	51	21.7865	1.258	0.774	8.5	3.6	16	0.77	82.2	0.836999	2.62468	2.14419	3.29676	0.160056	1.16241	11.6267	0.804649	0.316596	0.035145	-1.9	-0.7	-1.5
2	57	161	65	25.0762	1.273	0.927	9.6	4.5	15	0.73	138.4	0.905895	3.0751	2.96943	3.56869	0.173229	1.53356	11.2094	0.868835	0.754287	0.189651	-0.6	-0.1	-0.6
2	64	151	48	21.0517	1.311	0.723	8.4	2.7	14	1.04	75.3	0.716925	2.04502	1.51965	2.99707	0.13666	0.883919	12.6204	0.690306	-0.460744	0.581067	-1.7	-1.3	-1.9
2	67	163	67	25.2174	1.244	0.797	9.1	3.2	17	0.71	83.1	0.768229	2.44841	2.17067	3.34579	0.14612	1.19214	12.4738	0.683021	-0.146436	-0.109061	-1.7	-1.9	-2.1
1	68	158	56	22.4323	1.35	0.986	9	3.8	14	0.56	124.7	0.745068	2.51754	2.83548	3.54918	0.141144	1.42691	14.0901	0.826911	-1.09747	-0.028633	0.2	-1	-2.5
2	52	157	65	26.3702	1.349	1.072	8.9	4.5	15	0.49	134.7	1.05658	2.99662	2.04797	2.97914	0.206528	1.25205	7.92673	0.92345	1.86071	0.972483	0.7	0.5	0
2	61	160	60	23.4375	1.382	0.949	9.5	3.4	13	0.58	109.2	0.868255	2.67469	2.14695	3.23371	0.166508	1.1702	11.0124	0.869755	0.530982	1.3124	-0.9	-0.6	-1.3
2	63	161	62	23.9188	1.307	0.863	8.9	2.8	29	1.19	43.4	0.847313	2.81484	2.84366	3.4894	0.161619	1.51105	11.6583	0.759937	0.368555	0.539866	-1.6	-1.5	-1.8
2	76	156	49	20.1348	1.251	0.827	9.5	3.9	15	0.57	108.6	0.842962	2.37272	1.76724	2.9571	0.162257	1.09055	10.0101	0.774859	0.38973	-0.0369579	-1.4	-1	-1.6
1	54	175	78	25.4694	1.24	0.839	9.6	4.7	10	0.48	134.3	0.794454	3.12779	3.85601	4.13442	0.149946	1.64404	15.6461	0.706772	-0.84338	-1.27207	-1	-1.9	-1.9
2	71	147	57	26.3779	1.235	0.787	9.1	3.7	14	0.72	88	0.742694	2.17788	1.72229	3.08134	0.141621	0.970126	12.5714	0.691821	-0.295921	-0.201765	-1.6	-1.7	-1.9
1	60	168	94	33.305	1.108	1.013	9.1	4	16	0.65	89.9	1.05266	3.65634	3.86605	3.64694	0.202746	2.0136	9.47341	0.950773	0.680653	-2.7642	0.4	0	0.5
2	70	148	41	18.718	1.182	0.466	8.5	3	16	0.96	77.4	0.504544	1.63168	1.60893	3.39632	0.0943981	0.845965	20.1468	0.51569	-1.86497	-0.747687	-4.9	-4.4	-5.1
1	56	171	65	22.2291	1.484	1.186	9	3.3	10	0.61	102.2	1.02133	3.38768	3.46457	3.48353	0.196918	1.82629	9.63488	1.07068	0.512442	1.4861	1.7	0.9	0.3
2	61	150	52	23.1111	1.25	0.645	9.2	4.6	14	0.51	122.6	0.753996	2.23011	1.79107	3.10957	0.143838	1.03288	12.1074	0.707777	-0.222248	-0.0472583	-2.9	-1.6	-2.6
2	53	157	59	23.9361	1.354	0.72	9.2	4	16	0.66	96.4	0.734134	2.39851	2.13887	3.43147	0.139189	1.11659	13.7973	0.772079	-0.376737	1.02399	-1.7	-1.1	-2
1	61	152	51	22.0741	1.376	1.181	9	3.5	10	0.64	94.7	0.984357	3.15465	2.94968	3.36679	0.189768	1.56757	9.92492	0.982292	0.306057	0.265271	1.7	0.2	-0.5
2	57	154	52	21.9261	1.469	1.108	9.3	4	12	0.78	101.2	1.02713	2.98013	2.15299	3.04796	0.19998	1.24687	8.64982	0.942635	1.64316	2.20853	1.1	0.7	-0.1
2	51	151	49	21.4903	1.264	0.815	9.3	2.8	17	0.68	89.2	1.03038	2.90239	2.15101	2.95698	0.201099	1.42582	7.49494	0.860124	1.68031	0.0969476	-2.4	-0.7	-0.8
1	56	171	92	31.4627	1.454	1.101	9	3.9	10	0.47	141.4	1.03598	4.73932	7.31138	4.80374	0.196475	2.77481	13.4167	1.10582	0.499632	1.14698	1.1	1.2	2
1	53	172	68	22.9854	1.373	0.954	9.2	4.2	11	0.66	92.6	0.808771	2.9703	3.6608	3.85623	0.153195	1.75682	13.6043	0.755448	-0.749611	0.231359	-0.1	-1.5	-2
2	88	160	44	17.1875	1.304	0.814	8.6	4	13	0.75	78.6	0.752003	2.4965	2.31787	3.48734	0.142629	1.13896	14.2777	0.627211	-0.262425	0.508964	-1.6	-3	-2.6
1	65	174	78.6	25.9612	1.396	1.347	9.1	3.5	12	0.68	91.2	0.960635	3.32979	3.793	3.63986	0.184044	1.86913	11.0193	0.968388	0.140838	0.491351	3	0.1	0
1	63	165	57	20.9366	1.304	0.831	8.2	3.7	13	0.87	88.1	0.791036	2.57543	2.55123	3.41884	0.150513	1.34782	12.5786	0.845948	-0.827013	-0.548617	-0.9	-0.9	-1.6
2	71	150	56	24.8889	1.252	0.719	8.9	3.8	15	0.89	61	0.638243	2.09382	2.05697	3.44565	0.120297	1.08787	15.7262	0.708694	-1.00445	-0.0266575	-2.1	-1.9	-2.7
2	70	151	67	29.3847	1.219	1.106	9	3.8	12	0.91	62.6	0.97599	3.00428	2.09291	3.26835	0.188914	1.15748	9.96296	0.819864	1.27545	-0.366571	1	-0.6	0
2	54	160	49	19.1406	1.276	0.991	9.6	4.4	15	0.95	57.8	1.01611	3.1444	2.75742	3.25125	0.196763	1.65037	8.503	0.866409	1.53624	0.220553	0	-0.1	-0.2
1	72	169	79	27.6601	1.424	1.019	9.4	3.7	11	0.52	122.9	1.0352	3.75937	4.20652	3.81351	0.198653	2.08097	10.1834	0.955615	0.562501	0.807863	0.4	0	-0.2
2	66	164	80	29.7442	1.045	0.868	8	3.8	14	0.94	93	0.764091	2.45307	2.53961	3.37265	0.145253	1.34717	12.9791	0.627088	-0.175251	-2.15884	-0.7	-2.5	-2.9
2	58	160	57	22.2656	1.238	0.78	8.9	5.3	16	0.69	85.9	0.800434	2.5691	2.19619	3.3707	0.152497	1.17272	12.2835	0.810281	0.0654671	-0.170863	-2.2	-0.7	-1.6
2	70	154	59	24.8777	1.21	0.934	8.6	3.1	11	0.68	88	0.711337	2.29987	2.25893	3.3978	0.13475	1.15151	14.5965	0.72751	-0.52421	-0.459275	-0.5	-1.5	-2.4
2	78	146	53	24.864	1.301	0.932	9.2	3.9	23	0.68	94.9	0.657859	2.25032	1.77682	3.59567	0.123956	0.819934	17.7402	0.831349	-0.88285	0.478063	-0.5	-0.4	-2.1
2	54	146	60	28.1479	1.261	0.941	9	4.4	8	0.5	160.7	1.01124	2.86277	1.93721	2.9727	0.196999	1.19819	8.20929	0.94415	1.54408	0.0660463	-0.4	0.7	-0.1
1	80	168	68	24.093	1.443	1.292	8.9	3.9	12	0.7	83.5	1.13833	3.8164	3.80725	3.52055	0.220924	2.09301	8.23518	1.10531	1.20534	1.02264	2.6	1.1	0.9
2	72	142	38	18.8455	1.106	0.641	8.9	2.7	13	1.17	60	0.562547	1.61912	1.20734	3.02242	0.106048	0.666836	17.1033	0.513224	-1.47789	-1.53052	-3.1	-3.6	-4.3
2	55	160	53	20.7031	1.346	0.794	8.4	2.8	21	0.52	119.1	0.880377	2.81768	2.54473	3.3613	0.168599	1.32498	11.4176	0.7337	0.600456	0.941582	-1.7	-1.4	-0.9
2	67	158	55	22.0317	1.29	0.813	9.6	3.7	13	0.67	91.4	0.805288	2.52623	2.35523	3.29409	0.153646	1.28609	11.92	0.810231	0.103626	0.364759	-1.6	-0.6	-1.7
1	56	175	59	19.2653	1.324	0.828	8.4	2.7	16	0.93	88.7	0.914293	3.28586	3.54579	3.77364	0.17436	1.66555	12.2033	0.783138	-0.138707	-0.322537	-1.1	-1.3	-0.8
2	66	150	56	24.8889	1.207	0.837	8.5	3.6	10	0.55	122.4	0.77556	2.51517	2.26565	3.40611	0.147466	1.25788	12.2438	0.805144	-0.101708	-0.490176	-1.4	-0.7	-2.1
2	66	166	50	18.1449	1.213	1.052	9.6	3.8	18	0.69	85.1	1.00304	3.31131	3.07064	3.46803	0.193235	1.50513	10.5789	0.913527	1.41902	-0.428374	0.6	0.4	0.9
2	64	147	58	26.8407	1.251	0.862	8.5	3.6	17	0.97	56.9	0.76971	2.33449	1.89128	3.19224	0.14683	1.06608	12.1298	0.723354	-0.122839	-0.0369579	-1.1	-1.5	-2.1
2	77	144	58	27.9707	1.284	0.794	9	3.3	14	0.6	105.4	0.817958	2.38426	1.84379	3.06051	0.156815	1.09313	10.7479	0.702157	0.208935	0.302956	-1.7	-1.7	-1.9
2	76	156	60	24.6548	1.292	0.829	8.7	2.9	14	0.7	86.6	0.674158	1.94487	1.41575	3.02971	0.128056	0.773821	14.3446	0.63471	-0.746621	0.385359	-1.4	-2.4	-3.2
1	60	177	70	22.3435	1.336	0.891	9.4	3.2	14	0.72	82.9	0.838865	3.40734	4.63263	4.26886	0.158495	1.88149	15.6203	0.76066	-0.596624	-0.186889	-0.6	-1.5	-1.1
2	73	143	55	26.8962	1.215	0.766	8.6	3.8	10	0.54	124.4	0.729696	1.9579	1.24955	2.81838	0.139659	0.78615	11.397	0.686133	-0.36112	-0.407773	-1.4	-2.4	-2.9
2	54	158	58	23.2335	1.402	0.824	9.3	4.3	12	0.6	98	0.959449	2.51625	1.4796	2.75411	0.187259	0.961559	8.22334	0.904338	1.22048	1.51841	-1.5	0.3	-0.6
1	57	170	78	26.9896	1.328	0.878	9.5	4.1	20	0.55	119	0.850586	2.82044	2.67319	3.49328	0.16237	1.36688	12.137	0.89832	-0.484791	-0.277321	-0.7	-0.4	-1.5
2	78	144	45	21.7014	1.296	0.759	9.2	3.9	10	0.75	77.6	0.611766	1.82299	1.59532	3.1301	0.115549	0.943637	14.6544	0.568341	-1.16218	0.426561	-2.1	-3.2	-3.8
2	72	145	50	23.7812	1.342	0.975	8.9	3.9	14	0.83	97.7	0.74147	2.04539	1.22222	2.89705	0.141816	0.7285	11.839	0.665005	-0.289455	0.90038	-0.1	-2.1	-2.3
2	67	147	55	25.4524	1.14	0.722	8.5	3.3	12	0.66	88	0.77493	2.10623	1.28091	2.85513	0.148717	0.817228	10.5529	0.738266	-0.0601409	-1.1803	-2.4	-1.4	-2
2	79	146	50	23.4566	1.177	0.734	9	3.5	13	0.76	103.9	0.668801	1.90252	1.43399	2.98773	0.127059	0.848322	13.3176	0.610157	-0.779749	-0.799189	-1.6	-2.7	-3.2
2	83	148	56	25.5661	1.186	0.85	9.4	3.4	12	0.83	104.3	0.720159	2.27449	2.15235	3.32091	0.13665	1.0813	14.6431	0.64809	-0.461099	-0.706485	-0.4	-2.7	-2.8
2	80	155	48	19.9792	1.069	0.795	8.3	4	10	0.67	120.2	0.568112	2.09068	2.16895	3.8817	0.106303	1.03708	19.9006	0.646245	-1.46942	-1.91163	-1.7	-2.3	-3.5
1	54	161	55	21.2183	1.352	0.859	8.6	3.7	18	0.53	111.9	1.07276	3.30276	2.61755	3.23313	0.208591	1.49434	8.39819	1.02504	0.849368	-0.00602503	-0.8	0.5	0.4
2	63	151	66	28.9461	1.219	0.861	8.6	2.9	23	0.69	114.4	1.00786	2.7713	1.81689	2.88736	0.196731	1.15128	8.0293	0.8666	1.5352	-0.366571	-1.1	-0.1	-0.5
2	56	163	71	26.7229	1.291	0.905	8.9	4.7	12	0.77	119.4	0.896834	3.13825	3.35048	3.67678	0.171116	1.54427	12.7319	0.722694	0.684089	0.375059	-0.8	-1.5	-0.8
1	64	168	65	23.03	1.311	0.695	8.5	3.5	20	0.78	76.4	0.913002	3.1556	3.0447	3.63112	0.174476	1.54337	11.3249	0.859491	-0.135356	-0.469489	-2.1	-0.7	-1
2	77	147	49	22.6757	1.214	0.764	9	3.8	15	1.04	74.7	0.754437	2.10967	1.35278	2.93677	0.144327	0.809291	11.6009	0.732138	-0.206003	-0.418074	-2	-1.4	-2.4
1	66	169	65	22.7583	1.307	0.938	9.7	4	12	0.66	88.3	0.949744	3.4347	3.9627	3.79745	0.181422	1.95566	11.1729	0.852044	0.0651402	-0.514705	-0.2	-0.8	-0.6
2	52	153	59	25.204	1.308	1.033	9.3	3.6	18	0.81	68.2	0.844277	2.65544	2.33699	3.30478	0.161481	1.23841	11.7002	0.88531	0.363961	0.550166	0.4	0.1	-1.2
1	54	178	71	22.4088	1.38	0.914	9	3.3	22	0.89	63.7	1.07064	3.39156	3.32428	3.32814	0.207747	1.87594	8.55473	0.960369	0.824995	0.310487	-0.4	0	0.3
1	64	165	60	22.0386	1.495	1.041	8.9	3.9	20	1.34	53	1.11857	3.57126	3.36848	3.35562	0.217668	1.87625	8.30113	1.06183	1.11138	1.61045	0.6	0.8	0.4
1	63	173	66	22.0522	1.419	0.938	9	4.5	14	0.82	75.7	1.05777	3.71138	4.0214	3.68487	0.203669	1.96208	10.075	0.972806	0.707283	0.751343	-0.2	0.1	0.2
2	77	156	72	29.5858	1.095	0.737	8.6	3.5	18	0.92	59.2	0.56342	1.90099	1.9595	3.54275	0.105632	1.00808	18.4049	0.481309	-1.49172	-1.64382	-2	-3.9	-4.3
2	69	153	54	23.0681	1.29	0.802	8.6	3.4	16	0.56	108.3	0.742322	2.15923	1.61453	3.05875	0.141636	0.938655	12.2705	0.635533	-0.295406	0.364759	-1.7	-2.4	-2.8
2	60	148	69	31.5011	1.129	0.866	9.1	3.8	12	0.63	93.7	0.816009	2.65088	2.34609	3.4143	0.155542	1.21676	12.4221	0.769286	0.166624	-1.29361	-1.1	-1.1	-1.5
1	67	157	59	23.9361	1.316	0.896	8.5	4.2	22	0.51	117.2	0.777239	2.7166	3.02118	3.67041	0.147291	1.5824	12.9714	0.728485	-0.920033	-0.412969	-1	-2	-2.3
2	70	153	67	28.6215	1.185	0.667	9.1	3.2	12	0.73	84.7	0.597308	2.23735	1.85697	3.9469	0.111872	0.843922	19.8668	0.681646	-1.28436	-0.716786	-2.7	-2.2	-2.2
1	63	172	80	27.0416	1.316	1.023	9.2	3.8	12	0.73	82.5	0.895607	2.99996	3.16115	3.51892	0.17126	1.53505	12.06	0.941889	-0.228178	-0.412969	0.5	-0.1	-1.2
1	58	167	67	24.0238	1.268	0.804	9.2	4.9	20	1.33	39	0.700646	2.58501	3.43685	3.87439	0.131938	1.63571	15.9539	0.757143	-1.36319	-0.955561	-0.4	-1.4	-2.6
2	68	166	77	27.9431	1.247	1.092	9	3.9	10	0.61	134.4	0.896265	2.93586	2.74739	3.44068	0.171598	1.43275	11.1832	0.843678	0.700104	-0.0781596	0.9	-0.3	-1
1	54	166	56	20.3223	1.385	0.798	8.9	4.4	18	0.55	112.7	0.833934	2.82965	2.91305	3.56372	0.15877	1.42632	12.8665	0.733941	-0.588677	0.367007	-1.3	-1.7	-1.6
2	82	145	56	26.635	1.205	0.72	9	3.8	9	0.57	114.2	0.58363	1.98597	2.21084	3.57281	0.109518	1.08226	18.6048	0.619937	-1.36259	-0.510777	-2.4	-2.6	-3.6
2	74	151	53	23.2446	1.168	0.73	9	3.2	17	0.72	81	0.640174	2.06614	2.11629	3.39029	0.120752	1.08081	16.2401	0.639777	-0.989335	-0.891893	-2.3	-2.4	-3.2
2	59	152	79	34.1932	1.342	0.899	9.3	3.9	12	0.54	113	0.820087	2.562	2.1263	3.28114	0.156658	1.14544	11.8585	0.863127	0.203721	0.90038	-0.8	-0.1	-1.5
2	68	154	79	33.3108	1.285	0.92	8.6	3.1	37	3.18	20.3	0.660926	2.39941	2.86426	3.81236	0.124277	1.30466	17.7217	0.740802	-0.8722	0.313256	-0.6	-1.3	-3.2
1	71	163	53	19.9481	1.389	0.974	7.8	2.9	5	0.46	233.4	0.628047	2.35877	2.27274	3.94665	0.117765	0.988288	19.5842	0.628381	-1.77226	0.412223	0.1	-2.5	-3
1	54	166	62	22.4996	1.423	0.925	7.7	2.6	19	0.84	90.1	0.893905	2.71692	2.3185	3.19402	0.171888	1.30742	10.3618	0.868355	-0.210052	0.796559	-0.1	-0.5	-1.2
2	66	157	58	23.5304	1.264	0.977	9.1	4.8	12	0.62	99.2	0.649894	2.21146	2.23219	3.57716	0.122424	1.11708	16.3754	0.583012	-0.933765	0.0969476	-0.1	-2.9	-3.1
2	67	151	50	21.9289	1.217	0.792	9.1	3.9	8	0.56	108.3	0.694486	1.97222	1.37332	2.98262	0.132189	0.841045	12.3673	0.61143	-0.609324	-0.387172	-1.8	-2.6	-2.9
1	82	154	61	25.721	1.066	0.708	9.5	4.6	11	0.63	94.3	0.498131	1.79449	2.22683	3.78556	0.0928963	1.03804	23.1631	0.556004	-2.4901	-3.23897	-2	-3	-4.9
1	63	166	78	28.306	1.174	0.884	9	4.4	21	0.55	109.3	0.983293	3.57437	4.12408	3.81743	0.188132	2.03794	10.7646	0.927542	0.25884	-2.01814	-0.9	-0.2	0.1
2	75	152	61	26.4024	1.273	0.76	8.8	3.6	14	0.81	96.2	0.797831	2.4871	2.18542	3.27382	0.152201	1.19816	11.9842	0.710392	0.0556145	0.189651	-1.6	-1.6	-2.5
1	60	166	52	18.8707	1.311	0.886	9.5	5.4	13	0.51	203.7	0.728864	2.52711	2.72301	3.64654	0.137825	1.31453	15.1082	0.794418	-1.19325	-0.469489	-0.6	-1.1	-2.4
2	81	149	61	27.4762	1.251	0.899	8.6	3.9	16	0.87	83.8	0.914714	2.63166	1.84448	3.02171	0.176735	1.07659	9.69478	0.76341	0.87078	-0.0369579	-0.8	-1.1	-0.9
1	51	167	70	25.0995	1.368	0.866	8.8	3.9	13	0.63	92.6	1.38961	4.67755	4.00233	3.53351	0.274048	2.23563	6.5395	0.975959	2.73874	0.174839	-0.8	0.2	2.6
1	67	168	68	24.093	1.327	1.028	8.4	4.3	38	2.14	23.8	0.836872	2.71201	2.81169	3.40647	0.15975	1.53246	11.5392	0.814728	-0.560406	-0.288625	0.5	-1.1	-2.1
1	70	169	78	27.31	1.27	1.271	9	3.5	12	0.92	60.5	1.00123	3.28362	3.21397	3.44452	0.192942	1.77495	9.39885	0.904194	0.397678	-0.932953	2.4	-0.4	-0.1
2	65	148	47	21.4573	1.058	0.547	9.1	2.9	9	0.93	96.1	0.57164	1.58703	1.14915	2.91942	0.108008	0.736689	14.5621	0.440315	-1.41277	-2.02494	-3.9	-4.3	-4.5
2	65	156	59	24.2439	1.284	0.929	8.8	3.9	12	0.53	115.8	0.871372	2.4623	1.85397	2.9691	0.168043	1.11069	9.98394	0.803182	0.581985	0.302956	-0.5	-0.7	-1.2
2	64	153	56	23.9224	1.287	0.93	9	4.4	9	0.91	100.7	0.812971	2.1849	1.42751	2.8221	0.156564	0.929859	9.81044	0.766263	0.200589	0.333857	-0.5	-1.1	-1.9
2	73	159	71	28.0843	1.211	1.117	8.3	2.8	20	0.81	67.9	0.98471	3.0858	2.46429	3.2907	0.1901	1.37161	9.45183	0.838125	1.31487	-0.448975	1.1	-0.4	0.4
1	64	175	74	24.1633	1.378	0.999	7.7	4	62	2.06	23.2	0.897388	3.39592	4.34584	3.97441	0.170554	1.95298	13.0579	0.914143	-0.248554	0.287879	0.3	-0.3	-0.9
2	78	146	52	24.3948	1.343	0.735	8.7	3.2	19	0.86	89.5	0.713415	2.04624	1.64616	3.01257	0.135904	0.991477	12.2044	0.681583	-0.485861	0.910681	-2	-2.1	-3.1
2	64	156	62	25.4767	1.257	0.843	9	3.5	15	0.82	67.4	0.859926	2.83075	2.39315	3.45882	0.164236	1.23618	11.8115	0.831209	0.455493	0.0248446	-1.3	-0.4	-0.9
2	58	163	91	34.2504	1.191	0.827	9.5	4.1	21	0.43	143.5	0.984944	3.07733	2.47076	3.29601	0.190376	1.3797	9.56265	0.994374	1.32405	-0.654983	-1.4	1.2	-0.1
2	62	157	73	29.6158	1.242	0.858	9.1	3.7	10	0.53	127.8	0.668666	2.361	3.01071	3.71079	0.125914	1.43138	16.7323	0.715395	-0.81779	-0.129662	-1.1	-2	-3
1	79	163	68	25.5937	1.401	1.175	8.8	3.4	13	0.66	131.7	1.00028	3.48626	3.93325	3.66072	0.192037	2.04764	10.0308	0.896893	0.371536	0.547871	1.6	-0.4	-0.5
2	71	147	49	22.6757	1.28	0.813	9	3.9	11	0.46	139	0.788142	2.11795	1.40855	2.82363	0.151514	0.895832	10.3955	0.693612	0.0327845	0.261754	-1.6	-1.8	-2
1	62	174	78	25.763	1.447	1.358	9.2	4.6	15	0.69	85.9	1.21305	4.05378	4.24105	3.50911	0.236607	2.39409	7.49171	1.06208	1.65802	1.06785	3.1	0.8	1.1
2	68	153	51	21.7865	1.161	0.688	9	4.1	10	0.72	81.3	0.528177	1.69296	1.52851	3.36688	0.0989878	0.758658	20.4016	0.466174	-1.71247	-0.963996	-2.4	-3.2	-3.1
2	77	147	55	25.4524	1.283	1.104	8.3	4.4	9	0.71	121.1	0.72101	2.37895	2.2831	3.46936	0.136552	1.20947	13.8484	0.654443	-0.464345	0.292656	0.8	-2.2	-2.7
2	54	155	73	30.385	1.37	0.935	8.6	3.6	10	0.64	88.8	0.797736	2.28492	1.74837	3.00797	0.152886	1.03092	11.0822	0.886075	0.0783782	1.18879	-0.5	0.1	-1.3
1	55	166	63	22.8625	1.325	0.845	8.9	3.2	14	0.57	108.6	0.837607	3.0112	3.70921	3.77477	0.159056	1.87134	12.4644	0.870195	-0.580438	-0.311233	-0.9	-0.6	-1.7
1	58	171	64	21.8871	1.274	0.955	8.4	3.2	16	0.7	117.1	0.744501	2.75265	3.53742	3.88287	0.140508	1.57666	16.0017	0.802648	-1.1158	-0.887737	-0.1	-1.2	-2.4
2	67	151	59	25.8761	1.269	1.012	9.3	3.5	8	0.58	102.8	1.0114	2.79327	1.83449	2.90031	0.197416	1.18183	7.87065	0.946465	1.55795	0.14845	0.2	0.7	-0.2
1	60	157	59	23.9361	1.369	1.03	8.5	4.5	11	0.52	132	0.952455	3.0184	2.68873	3.33003	0.183387	1.44027	10.2164	1.0064	0.121871	0.186143	0.5	0.4	-0.7
2	70	156	58	23.833	1.219	0.829	8.8	4	11	0.69	93.8	0.612255	1.83437	1.41174	3.14875	0.11563	0.792764	15.4657	0.591013	-1.15951	-0.366571	-1.4	-2.8	-3.6
2	76	145	50	23.7812	1.169	0.996	8.4	3.4	23	0.66	86.2	0.807358	2.41083	2.07774	3.137	0.154482	1.15143	11.7049	0.920778	0.131402	-0.881593	0.1	0.5	-1.6
1	55	178	78	24.6181	1.481	1.063	8.4	3.2	16	0.87	63.3	1.02329	3.43677	3.34464	3.52647	0.197154	1.72062	9.86219	0.950554	0.519248	1.45219	0.8	0	-0.1
2	73	155	67	27.8876	1.168	0.761	8.9	3.5	16	0.97	87.6	0.535657	1.72219	1.87955	3.37968	0.10043	0.887561	21.199	0.57748	-1.66455	-0.891893	-1.6	-2.8	-3.8
2	65	157	73	29.6158	1.314	0.735	8.6	3	10	0.75	79.9	0.852023	2.51651	1.94694	3.1013	0.163608	1.16204	10.2341	0.765321	0.434626	0.611969	-2.3	-1.1	-1.5
2	74	145	59	28.0618	1.13	0.628	8.5	3.4	10	0.7	84	0.676169	2.20786	2.35105	3.43109	0.127764	1.21028	15.234	0.678318	-0.756333	-1.28331	-2.7	-2.2	-2.9
1	50	163	55	20.7008	1.393	0.862	8	2.8	8	0.63	105.8	0.880709	2.98841	3.03185	3.56397	0.168146	1.61984	11.1557	0.826186	-0.318069	0.457439	-0.8	-1	-1.5
2	78	153	48	20.5049	1.22	0.843	9	4.8	13	0.58	111.4	0.715129	2.00951	1.45766	2.952	0.136392	0.855732	12.5109	0.733499	-0.469662	-0.356271	-1.6	-1.5	-2.6
1	66	159	62	24.5243	1.364	1.014	9.1	3.8	22	0.89	61.3	0.808609	2.79082	2.90715	3.6261	0.153603	1.54584	12.2659	0.775057	-0.737821	0.129623	0.4	-1.4	-2.1
2	73	155	58	24.1415	1.357	0.97	9.6	3	15	0.86	105.9	0.879442	2.96488	2.12685	3.56823	0.168236	1.07291	12.0751	0.878039	0.588396	1.05489	-0.2	0	-0.3
2	57	159	66	26.1066	1.294	0.862	8.7	4.4	16	0.5	120.6	0.700692	2.33251	2.3106	3.49867	0.132495	1.12912	15.5185	0.779584	-0.599154	0.40596	-1.1	-1	-2.3
1	75	164	53	19.7055	1.4	1.066	8.6	3.6	16	0.7	86.2	0.859399	3.02928	3.34443	3.70532	0.163574	1.60236	12.7856	0.777219	-0.45002	0.536567	0.8	-1.4	-1.4
2	78	153	65	27.7671	1.133	0.786	8.1	3.4	3	0.55	131.6	0.772053	2.42204	2.27013	3.29481	0.146999	1.30344	11.8564	0.881296	-0.117239	-1.25241	-1.8	0.1	-2.1
1	59	159	58	22.9421	1.394	0.798	9.1	3.5	13	0.57	102.6	0.854811	2.83982	2.72473	3.51105	0.163275	1.41438	12.109	0.788817	-0.458653	0.468743	-1.3	-1.3	-1.2
2	59	157	64	25.9645	1.276	1.002	9.4	4	16	0.89	64.1	0.827525	2.61644	2.47638	3.32072	0.158051	1.33107	11.7786	0.799788	0.250009	0.220553	0.1	-0.8	-1.3
1	90	161	65	25.0762	1.38	1.221	8.9	3.5	20	0.77	76.7	0.870656	3.09205	3.27196	3.72901	0.165732	1.55679	12.6822	0.840188	-0.387735	0.310487	2	-0.9	-1.5
2	65	156	65	26.7094	1.17	0.791	9.1	3.7	17	1.16	59.1	0.816923	2.41741	1.94379	3.10854	0.156486	1.09036	11.3963	0.718425	0.197978	-0.871292	-1.8	-1.6	-1.9
2	55	162	60	22.8624	1.264	0.823	8.9	4	16	0.63	94.8	0.814615	2.48458	2.07332	3.2029	0.155753	1.2061	11.0478	0.715102	0.173635	0.0969476	-1.5	-1.6	-1.9
2	70	151	55	24.1217	1.354	0.873	9.1	3.2	24	0.9	85.2	0.787655	2.34287	1.83941	3.12368	0.15053	1.14141	10.7174	0.73621	0.000107416	1.02399	-1	-1.4	-2
2	55	156	59	24.2439	1.387	0.927	8.9	3.9	16	0.74	77.6	0.86004	2.46845	1.83435	3.01515	0.165543	1.1248	9.85435	0.846036	0.49892	1.3639	-0.6	-0.3	-1.3
2	67	156	63	25.8876	1.258	0.763	8.1	3.1	8	0.69	85.4	0.714128	2.26417	2.20957	3.3341	0.135452	1.16686	14.1052	0.678287	-0.500906	0.035145	-2	-2	-2.7
2	73	152	55	23.8054	1.256	0.938	9.2	4.2	18	0.61	97.8	0.955832	2.66563	1.80998	2.93278	0.185723	1.10936	8.86349	0.88623	1.16943	0.0145442	-0.5	0.1	-0.7
2	71	148	56	25.5661	1.245	0.925	8.8	3.3	21	0.49	128.8	0.559599	1.87316	2.02457	3.52313	0.104943	1.00511	19.4955	0.586541	-1.51459	-0.0987604	-0.9	-3.1	-3.7
2	70	155	51	21.2279	1.373	1.002	9	2.8	9	0.72	85.1	0.878392	2.51726	1.91099	3.01007	0.169326	1.18791	9.52541	0.760839	0.624623	1.21969	0.1	-1.1	-1.5
2	65	160	70	27.3438	1.179	0.902	8.7	3.6	20	0.64	91.7	0.872533	2.90468	2.92325	3.49909	0.166685	1.43154	12.289	0.822498	0.536878	-0.778588	-0.5	-0.1	-1.2
2	71	155	65	27.0552	1.165	0.743	9.7	4.3	12	0.49	126.7	0.768036	2.39684	2.3259	3.27679	0.146229	1.29892	12.239	0.725692	-0.142812	-0.922794	-2.2	-1.5	-2
2	63	151	60	26.3146	1.284	0.751	9.6	3.3	22	0.76	75	0.720414	2.17926	1.82408	3.17603	0.136946	1.0829	12.3195	0.802879	-0.451265	0.302956	-1.5	-1.4	-2
2	71	158	69	27.6398	1.281	0.985	10.3	3	14	0.98	88.6	1.02958	3.08076	2.56019	3.1425	0.200033	1.43087	8.98044	0.915694	1.64492	0.272055	0	0.4	0.1
2	80	150	58	25.7778	1.326	1.044	9.7	4	11	0.82	68.7	0.688447	2.26576	2.21605	3.46533	0.13017	1.0984	15.7603	0.723826	-0.676385	0.735574	0.5	-1.5	-2.5
2	62	145	54	25.6837	1.133	0.845	8.9	4	24	1.19	43.6	0.744308	2.23802	1.87048	3.16077	0.141778	1.05972	12.4895	0.776402	-0.290693	-1.25241	-1.3	-1	-2.2
2	89	134	39	21.7198	1.233	0.447	8.9	4.7	17	0.87	66	0.467204	1.51351	1.43607	3.42154	0.087256	0.772802	22.0009	0.477745	-2.10228	-0.222366	-3.4	-3.7	-4.4
1	59	168	66	23.3844	1.476	1.288	9.1	3.7	17	0.56	105.8	1.1147	3.66121	3.70126	3.44926	0.216334	2.03982	8.38788	1.00059	1.07286	1.39567	2.5	0.3	0.6
2	69	149	57.5	25.8997	1.108	0.634	9	3.7	21	0.85	92.3	0.677255	1.79687	1.20673	2.78686	0.129189	0.774013	12.0939	0.626524	-0.708989	-1.50992	-3.2	-2.5	-3.3
2	85	143	55	26.8962	1.072	0.66	8.7	3.4	19	0.6	99.1	0.477768	1.90854	1.31864	4.20412	0.0888011	0.580757	25.7819	0.569228	-2.05094	-1.88073	-2.9	-3.1	-3.5
2	57	152	58	25.1039	1.365	0.917	9.5	3.4	12	0.95	88.7	0.780236	2.48668	2.50831	3.3481	0.148522	1.3043	12.9664	0.79469	-0.066632	1.13729	-0.9	-1.1	-2.3
2	59	152	56	24.2382	1.154	0.695	9.6	3.7	13	0.82	121	0.791503	2.31674	1.90872	3.07636	0.151458	1.11931	11.2907	0.793197	0.0309222	-1.0361	-2.5	-0.8	-1.5
1	81	163	59	22.2063	1.675	2.31	10.2	3.3	15	0.56	110.8	1.36156	4.51229	4.37229	3.47993	0.268369	2.36027	6.91029	1.1794	2.57483	3.64517		1.7	2.7
1	53	176	81	26.1493	1.516	1.263	8.8	3	23	1.62	41.1	1.25328	4.14956	4.36399	3.47757	0.245287	2.45835	7.2388	1.16177	1.90857	1.84783	2.3	1.6	1.8
1	74	163	81	30.4867	1.223	0.969	9	2.4	14	0.8	101.1	1.03767	3.3346	3.38353	3.37442	0.200683	1.93549	8.70512	1.02062	0.621108	-1.46424	0	0.5	0.3
1	55	132	46	26.4004	1.306	0.797	8.8	3.7	11	1.01	72.2	0.883954	2.64688	2.21238	3.14661	0.170015	1.37083	9.53784	0.813164	-0.264107	-0.526009	-1.3	-1.1	-2
1	66	164	53	19.7055	1.346	0.99	9.4	3.4	17	0.78	71.6	0.940348	3.27501	3.71152	3.65732	0.179895	1.80117	11.4598	0.941784	0.0210677	-0.073849	0.2	-0.1	-0.8
2	67	155	58	24.1415	1.41	0.868	9	2.8	16	0.88	86.6	0.811142	3.10693	3.9808	4.02333	0.153398	1.65165	15.7211	0.695061	0.0953908	1.60081	-1.1	-1.8	-1.5
2	79	150	65	28.8889	1.062	0.986	9	3.7	20	0.68	83.7	0.672156	2.91268	5.33257	4.55	0.125734	1.86786	22.7083	0.655742	-0.823771	-1.98374	0	-1.6	-1.7
2	70	156	59	24.2439	1.243	0.865	8.9	2.8	3	0.58	100.5	1.07033	3.21786	2.51336	3.15901	0.208493	1.46661	8.22511	0.871765	1.92601	-0.119361	-1.3	-0.2	0.3
1	52	158	64	25.6369	1.394	1.046	9	3.6	23	0.78	73.7	0.948736	2.84641	2.44818	3.15184	0.183247	1.4986	8.92755	0.960041	0.117835	0.468743	0.6	0	-0.6
1	69	164	89	33.0904	1.321	1.274	8.7	3.7	18	0.62	106.6	1.17512	3.98868	3.84261	3.56549	0.22843	1.96881	8.58169	1.07736	1.42202	-0.356449	2.4	0.9	1.3
2	75	151	57	24.9989	1.17	0.893	8.9	3.3	17	0.8	95.8	0.914094	2.55657	1.79091	2.93708	0.176932	1.12217	9.0226	0.767735	0.877337	-0.871292	-0.9	-1.1	-1.1
1	62	172	81	27.3797	1.302	1.212	9.2	3.5	13	1.02	79	0.891475	3.56168	5.10146	4.19456	0.168958	2.19061	13.7885	0.859875	-0.294617	-0.571225	1.9	-0.7	-1
2	72	152	59	25.5367	1.293	0.955	9.6	3.2	7	0.87	88.9	0.865273	2.62987	2.01685	3.19151	0.166031	1.10785	10.9672	0.826744	0.515138	0.39566	-0.3	-0.5	-1.4
2	64	142	48	23.8048	1.283	0.776	8.8	3	21	0.61	98.4	0.592137	2.58555	3.07172	4.59803	0.110402	1.27026	22.3535	0.574664	-1.33323	0.292656	-1.9	-4.5	-4.7
2	73	152	72	31.1634	1.201	0.739	8.8	4.4	17	0.64	92	0.616335	1.99964	2.06693	3.4116	0.116084	1.02435	17.4848	0.639729	-1.14443	-0.551979	-1.9	-2.7	-3.5
1	64	166	73	26.4915	1.349	1.283	9.3	3.7	11	0.69	83.4	0.917501	3.20393	3.53035	3.66704	0.175271	1.73358	11.6267	0.889908	-0.112404	-0.039937	2.5	-0.5	-1
2	67	157	61	24.7475	1.229	0.706	9	2.2	12	0.72	109.9	0.512063	1.89035	1.74178	3.87808	0.0954976	0.830749	22.1417	0.505405	-1.82843	-0.263567	-2.5	-3.7	-3.8
1	51	173	68	22.7204	1.362	0.76	8.4	3.9	22	0.67	84.9	0.918768	3.20858	3.28019	3.66781	0.175526	1.64211	11.4026	0.867678	-0.10503	0.107015	-1.6	-0.7	-0.8
2	70	150	65	28.8889	1.321	0.896	8.6	3.4	11	0.99	79.7	0.953758	2.72278	1.93891	2.99789	0.184892	1.17242	8.94948	0.890219	1.14182	0.684072	-0.8	0.2	-0.9
2	64	154	65	27.4077	1.248	0.842	9.9	4.3	22	0.88	110.4	0.739177	2.29648	1.99538	3.26559	0.140539	1.06927	13.3708	0.709395	-0.331871	-0.0678592	-1	-2	-2.4
2	57	150	62	27.5556	1.302	1.067	9.2	3.6	13	0.58	104.7	0.718939	2.32134	1.9237	3.39028	0.13625	1.02788	13.7549	0.694303	-0.474387	0.488364	0.7	-1.8	-2.6
1	66	165	71	26.079	1.335	0.92	9.3	3.7	16	0.7	86.2	0.988649	3.22346	3.1837	3.42424	0.19043	1.67592	9.98278	0.954869	0.32516	-0.198193	-0.4	0	-0.6
1	67	162	71	27.0538	1.391	1.502	9.5	3.2	13	0.91	93.2	0.980876	4.01081	5.65464	4.29333	0.18652	2.34539	12.9252	1.00372	0.212301	0.434831	4.2	0.4	-0.2
1	56	177	86	27.4506	1.127	0.778	8.2	2.7	19	0.7	112.5	0.927513	3.33531	4.40707	3.77842	0.177029	2.13801	11.6659	0.95202	-0.0616412	-2.54942	-1.5	0	-0.9
2	52	168	48	17.0068	1.45	0.889	8.9	3.2	10	0.43	168.1	0.942017	2.97294	2.52891	3.31634	0.181296	1.39452	10.0491	0.845346	1.02234	2.01283	-0.9	-0.3	-0.5
2	66	155	67	27.8876	1.307	0.832	9.2	2.9	22	0.73	83.7	0.82928	2.47744	2.05057	3.13786	0.158917	1.17603	11.0225	0.785065	0.278767	0.539866	-1.4	-0.9	-1.8
1	57	176	72	23.2438	1.387	1.222	8.6	2.6	10	0.59	102	0.969311	3.51987	4.65028	3.81482	0.185336	2.25496	11.1478	1.00097	0.178111	0.389615	1.9	0.2	-0.5
1	52	168	80	28.3447	1.299	1.049	9.2	2.5	18	0.91	85.9	1.27217	4.10964	3.65877	3.39191	0.249796	2.01217	7.27838	1.06156	2.03872	-0.605137	0.7	0.8	1.8
2	65	155	69	28.7201	1.216	0.824	9.1	4.6	20	0.89	60.4	0.734702	2.28332	1.77046	3.26609	0.139632	0.955968	13.289	0.733098	-0.362005	-0.397473	-1.1	-1.3	-2
2	60	154	58	24.4561	1.231	0.844	8.8	3.7	22	0.68	86.8	0.905067	2.95728	2.72956	3.43104	0.17339	1.45196	10.8406	0.788704	0.759649	-0.242966	-1.3	-0.9	-1
2	70	150	55	24.4444	1.341	0.85	8.8	2.9	12	0.57	108.2	0.829766	2.48527	2.02455	3.14663	0.15899	1.16439	10.987	0.858467	0.281199	0.89008	-1.2	-0.2	-1.6
2	74	156	44	18.0802	1.262	0.595	9.5	3.5	25	1.18	45.3	0.593434	1.97303	1.8479	3.49353	0.111512	1.02765	16.1722	0.635228	-1.29632	0.0763467	-3.5	-2.4	-3.5
2	54	148	50	22.8269	1.461	0.912	9.5	2.7	15	0.93	79.4	0.903738	2.67773	2.07802	3.11195	0.174147	1.17074	10.2066	0.845971	0.784821	2.12613	-0.7	-0.3	-0.5
2	68	147	59	27.3034	1.028	0.569	9.1	3.9	13	0.62	95.4	0.555836	1.67022	0.987456	3.16476	0.104609	0.542045	17.6516	0.523218	-1.52571	-2.33395	-3.8	-3.5	-3.5
2	53	157	64	25.9645	1.367	0.802	9.4	3.7	23	0.68	86	0.818733	2.7577	2.74654	3.53998	0.155812	1.36679	12.9575	0.786241	0.175595	1.15789	-1.7	-0.9	-1.6
2	71	158	75	30.0433	1.349	1.096	9.8	4.1	15	0.76	79.6	1.00163	3.14545	2.82111	3.30106	0.193611	1.47511	9.91291	0.925626	1.43153	0.972483	1	0.5	-0.3
2	56	158	57	22.8329	1.445	0.859	9.7	4	15	0.7	82.5	0.892998	2.80271	2.58952	3.29787	0.171365	1.44625	10.4765	0.882961	0.692368	1.96132	-1.2	0.1	-0.8
1	57	177	80	25.5354	1.453	1.106	9.4	3.7	16	0.95	60.9	1.1829	4.08573	4.54208	3.62714	0.229723	2.35348	8.41222	1.02178	1.45932	1.13568	1.1	0.5	1.1
2	80	151	53	23.2446	1.245	0.737	8.8	3.4	19	0.65	88.6	0.712894	2.23786	2.07505	3.29602	0.135218	1.1514	13.3208	0.702208	-0.508652	-0.0987604	-2.2	-1.7	-2.5
1	62	178	77	24.3025	1.3	0.899	8.8	3.6	11	0.53	114	1.50337	6.13933	7.71947	4.28493	0.293617	3.4355	7.6762	0.906818	3.30359	-0.593833	-0.5	-1.5	-2.2
2	65	147	74	34.245	1.239	0.842	9.5	4.1	16	0.89	86.3	0.851251	2.58524	1.91595	3.19323	0.163232	1.02379	11.5334	0.798963	0.422153	-0.160563	-1.3	-0.8	-1.3
2	67	161	68	26.2336	1.338	1.061	8.8	4	12	0.77	88	1.03206	3.0079	2.31625	3.06084	0.200931	1.3696	8.43153	0.881028	1.67474	0.859179	0.6	0.1	-0.3
2	60	154	81	34.1542	1.149	0.841	9	3.5	15	0.73	79.5	0.758135	2.27204	1.63573	3.14844	0.144553	0.875561	12.9302	0.722172	-0.198486	-1.0876	-1.3	-1.5	-2.4
2	63	140	64	32.6531	1.397	1.012	9	3.4	13	0.85	68.2	0.991193	2.98221	2.18327	3.16198	0.192014	1.28973	8.84915	0.864132	1.37847	1.4669	0.2	-0.1	-0.2
1	59	167	81	29.0437	1.113	0.981	9.1	3.7	20	0.96	78.9	0.98639	3.28097	3.31	3.49238	0.189724	1.736	10.048	0.925662	0.304793	-2.70768	0.1	-0.2	-0.4
2	84	154	49	20.6612	1.309	1.071	8.9	3.4	23	0.99	77.4	0.618208	1.8184	1.59758	3.08829	0.11687	0.898241	15.2114	0.647647	-1.11831	0.560467	1.3	-2.6	-3.6
1	54	180	88	27.1605	1.289	1.051	8.6	3.5	22	0.65	90.9	0.911756	3.84247	6.25234	4.42549	0.172575	2.44467	14.829	0.943396	-0.190223	-0.718177	0.7	-0.1	-0.6
2	63	153	53	22.6409	1.273	0.734	9.8	3.9	19	1	77.9	0.759224	2.28691	1.89711	3.16609	0.144747	1.02078	12.876	0.714255	-0.192066	0.189651	-2	-1.4	-2.2
2	78	150	55	24.4444	1.222	0.918	9.5	4.2	13	0.72	81.8	0.624294	2.14633	1.97957	3.61054	0.117373	0.947468	17.8367	0.615766	-1.10161	-0.33567	-0.6	-2.6	-3
1	56	168	72	25.5102	1.237	0.718	8.4	3	11	1.01	80.6	0.888831	3.68442	4.40289	4.36446	0.168243	1.8684	14.1024	0.856897	-0.315268	-1.30598	-1.1	-0.7	-0.2
1	61	170	61	21.1073	1.375	0.783	9.2	3.1	13	0.67	111.1	0.755196	2.70133	3.24162	3.75786	0.142804	1.5282	14.8764	0.771641	-1.04954	0.253967	-1.4	-1.4	-2.3
2	66	161	55	21.2183	1.3	0.909	8.5	3.2	11	0.85	91.6	0.795598	2.47183	2.08606	3.2632	0.151783	1.13827	12.0695	0.75763	0.0417239	0.467763	-0.7	-1.2	-1.7
1	66	166	75	27.2173	1.197	0.912	9.1	3.1	9	0.77	100.2	0.895956	3.04399	3.30746	3.56772	0.171186	1.65621	11.6693	0.918633	-0.230297	-1.75814	-0.4	-0.3	-1
2	74	141	49	24.6466	1.095	0.759	9	3.1	15	0.91	83.4	0.766255	2.16945	1.51846	2.9749	0.146629	0.938342	11.077	0.64252	-0.129515	-1.64382	-2.1	-2.3	-2.4
1	63	173	88	29.4029	1.308	0.93	8.9	3.3	17	0.71	84	0.761308	2.77436	3.40376	3.82684	0.143889	1.58736	14.8864	0.81355	-1.01821	-0.503401	-0.3	-1.1	-2.2
1	82	165	50	18.3655	1.401	1.209	8.6	2.8	12	0.83	93.6	0.902669	3.24549	3.98011	3.77627	0.172043	1.97542	11.7364	0.910069	-0.205586	0.547871	1.9	-0.3	-0.9
1	71	155	59	24.5578	1.246	1.004	7.4	2.8	20	1.25	55.3	0.920502	2.85334	2.52504	3.25594	0.177081	1.51386	9.43711	0.774001	-0.0601427	-1.20425	0.3	-1.4	-1.5
2	75	142	62	30.7479	1.192	0.75	8.6	3.3	16	0.73	105.9	0.795033	2.20086	1.54112	2.90787	0.152638	0.980644	10.3145	0.750958	0.0701404	-0.644683	-2.1	-1.2	-1.9
1	69	167	64	22.9481	1.369	1.159	9.1	3	11	0.6	97.7	0.887484	3.19547	3.15958	3.78117	0.168984	1.46487	12.7774	0.84264	-0.293856	0.186143	1.5	-0.9	-0.9
1	69	164	82	30.4878	1.336	1.322	9.1	3.1	14	0.85	89.4	1.09345	3.71785	3.57668	3.57254	0.211441	1.88935	8.96545	1.01709	0.931641	-0.186889	2.8	0.5	0.7
2	65	135	40	21.9479	1.258	0.756	9.3	3.4	24	1.06	69.3	0.594495	1.75241	1.23232	3.13649	0.112363	0.691979	16.7525	0.58161	-1.26807	0.035145	-2.1	-1.8	-3.1
2	76	148	51	23.2834	1.352	1.06	8.7	3.5	21	0.65	94.3	0.667045	2.18581	1.84537	3.44263	0.12595	0.833115	17.6261	0.661818	-0.8166	1.00338	0.6	-2.1	-2.3
2	68	162	72	27.4348	1.195	0.888	9.2	3.9	21	1.12	47.3	0.728308	2.49053	2.16901	3.61563	0.137893	1.09103	14.9479	0.606297	-0.419785	-0.613782	-0.9	-2.7	-2
2	67	150	56	24.8889	1.189	0.948	9.1	2.4	13	0.88	92.8	0.809284	2.28216	1.53546	2.96231	0.155371	0.928719	10.6661	0.751985	0.16095	-0.675584	-0.4	-1.2	-2
2	51	164	57	21.1927	1.467	0.858	8.7	2.9	16	0.7	83.2	1.18089	3.77684	3.39871	3.35947	0.230659	1.82059	8.10992	1.02134	2.6625	2.18793	-1.2	1.5	1.7
2	67	156	59	24.2439	1.284	0.876	9.4	3.6	9	0.48	136.3	0.649624	2.07922	2.12635	3.36128	0.12264	1.15183	15.0542	0.690206	-0.926606	0.302956	-1	-1.8	-3.1
2	64	153	58	24.7768	1.285	0.851	9.5	3.7	13	0.64	101.3	0.745939	2.36919	2.13892	3.336	0.141712	1.08572	13.8914	0.752458	-0.292884	0.313256	-1.2	-1.2	-1.6
2	52	153	53	22.6409	1.364	0.957	9	3.9	18	0.63	94	0.972213	2.61586	1.57636	2.82581	0.189576	0.987508	8.43397	0.82121	1.29746	1.12699	-0.3	-0.5	-0.5
2	67	147	61	28.229	1.087	0.676	9.4	4.6	30	0.6	101.3	0.7874	1.97808	1.10781	2.6392	0.152001	0.770172	9.50317	0.593893	0.0489568	-1.72623	-2.8	-2.8	-2.5
1	63	167	45	16.1354	1.384	0.835	9.8	4.6	13	0.76	75.9	0.718083	2.76427	3.65254	4.05047	0.135162	1.61709	16.7597	0.747952	-1.27011	0.355703	-1	-1.6	-2.3
2	58	152	70	30.2978	1.213	0.817	7.5	2.5	9	0.65	124.1	0.857042	2.78824	2.31128	3.41685	0.163749	1.21067	11.6729	0.858308	0.439323	-0.428374	-1.5	-0.2	-1.2
2	82	144	53	25.5594	1.282	0.905	8.6	3.3	15	0.61	100.7	0.641741	1.93304	1.61697	3.16399	0.121394	0.917727	14.5336	0.6721	-0.967998	0.282355	-0.8	-2	-3.4
2	63	160	79	30.8594	1.288	1.013	8.9	4.1	24	0.56	109	0.765531	2.39221	1.44534	3.28876	0.145768	0.738881	13.6113	0.748939	-0.158123	0.344158	0.2	-1.3	-1.1
2	60	158	52	20.83	1.314	0.913	8.3	2.6	14	0.64	123.3	0.913799	2.4613	1.68334	2.82911	0.177361	1.07614	8.84212	0.864954	0.891594	0.611969	-0.7	-0.1	-1
2	71	142	54	26.7804	1.294	0.789	9.8	3.9	12	0.6	103	0.82809	2.23874	1.37849	2.83875	0.159598	0.879438	9.82965	0.773689	0.301392	0.40596	-1.8	-1	-2
1	55	173	69	23.0546	1.514	1.14	9.5	4.3	13	0.81	74.8	1.09099	3.84959	4.50778	3.70508	0.210399	2.26391	9.4745	0.96122	0.901539	1.82522	1.4	0	0.2
2	67	143	58	28.3632	1.159	0.873	9.1	3.6	17	0.76	106.5	0.74462	2.11383	1.43266	2.99398	0.142332	0.890621	11.6862	0.71776	-0.272284	-0.984597	-1	-1.6	-2.6
1	65	170	78	26.9896	1.389	0.99	8.7	4.4	12	0.52	117.6	0.858523	3.18121	3.94188	3.89075	0.162989	1.91855	12.6086	0.85518	-0.466922	0.412223	0.2	-0.8	-1.5
1	68	170	60	20.7612	1.341	1.713	8.7	4.1	12	0.46	149.7	1.08293	3.54441	3.34846	3.43875	0.209815	1.8855	8.46562	0.903629	0.884688	-0.130369	5.8	-0.4	0.8
1	52	167	63	22.5896	1.508	1.083	9.3	4.1	20	0.8	72.2	1.00314	3.32646	3.26186	3.48246	0.193192	1.72979	9.76965	0.933845	0.404893	1.7574	0.9	-0.2	-0.3
2	63	150	52	23.1111	1.255	0.773	9.3	5.6	13	0.43	303.9	0.727805	2.45835	2.36254	3.54941	0.137754	1.14701	15.0395	0.695077	-0.424418	0.00424377	-1.9	-1.8	-2.1
2	68	157	60	24.3418	1.296	0.795	8.9	3.5	20	0.66	90.5	0.940922	2.95895	2.21328	3.3049	0.181112	1.25819	9.75248	0.769072	1.01622	0.426561	-1.7	-1.1	-0.7
1	62	163	51	19.1953	1.378	0.587	9.4	4.7	18	0.58	103.4	0.612356	2.02751	2.15633	3.47748	0.115203	1.1127	16.8204	0.639704	-1.84622	0.287879	-2.6	-2.6	-3.5
2	66	154	60	25.2994	1.316	0.978	8	1.9	12	0.51	157.6	0.790313	2.4388	2.27866	3.24253	0.150787	1.28518	11.7801	0.865536	0.00861906	0.63257	-0.1	-0.1	-1.8
2	58	165	60	22.0386	1.419	0.993	8.9	4	14	0.76	76.1	0.698384	2.53929	2.85103	3.82809	0.131608	1.3423	16.1657	0.731482	-0.628616	1.69351	0.5	-1.8	-2.5
2	52	161	56	21.6041	1.454	0.866	8.9	4	17	0.61	100.4	0.80288	2.57674	2.41739	3.3707	0.152992	1.23251	12.8144	0.826567	0.0819058	2.05403	-1.1	-0.5	-1.2
1	78	173	74	24.7252	1.372	1.174	9.2	3.5	12	0.75	132.8	1.02191	3.67253	4.27597	3.77357	0.196065	2.10956	10.3429	0.968981	0.487821	0.220055	1.6	0.1	-0.3
1	51	174	79	26.0933	1.505	1.158	9.3	3.1	19	1.03	69.8	1.10218	3.8079	4.26479	3.62858	0.212998	2.21866	9.03249	1.09794	0.976566	1.72349	1.5	1.1	1
2	70	149	54	24.3232	1.233	0.723	9.2	4	10	0.65	98.1	0.767379	2.40972	2.26661	3.29821	0.146057	1.25599	12.3629	0.731422	-0.148535	-0.222366	-2.4	-1.4	-2.2
2	63	160	59	23.0469	1.265	0.81	9	3.5	10	0.56	107	0.860112	2.4651	1.78865	3.01143	0.165581	1.04885	10.3176	0.859172	0.500177	0.107248	-1.6	-0.2	-1.3
2	64	157	62	25.1532	1.254	0.958	8.3	3.3	22	0.72	81.8	0.771381	2.60846	2.9341	3.55506	0.146368	1.42543	14.1118	0.76064	-0.138182	-0.00605665	-0.3	-1.1	-1.9
1	64	158	70	28.0404	1.282	0.91	8.4	3.4	17	0.83	69.2	0.928765	2.98305	2.35199	3.37257	0.178385	1.23536	10.691	0.840416	-0.0225266	-0.797305	-0.4	-0.9	-1.1
2	61	162	66	25.1486	1.246	0.809	9	3.2	16	1.16	63.4	0.923856	3.03843	2.94396	3.46244	0.17722	1.59138	10.4886	0.83621	0.8869	-0.08846	-1.6	-0.4	-0.5
2	59	152	53	22.9398	1.328	0.859	9.3	3.2	22	0.56	110.1	0.639549	2.05801	1.76425	3.3792	0.120638	0.922995	15.8556	0.695126	-0.993107	0.756175	-1.2	-1.8	-3
2	62	155	58	24.1415	1.324	0.742	8.8	4.1	15	0.54	115.6	0.816433	2.32357	1.76022	2.98914	0.15674	1.07255	10.4942	0.749422	0.20643	0.714973	-2.2	-1.3	-2.3
2	73	149	53	23.8728	1.226	0.676	9.4	4.5	15	0.58	105.3	0.708892	2.11685	1.62536	3.13985	0.13476	0.973152	12.4345	0.613004	-0.523871	-0.294468	-2.8	-2.6	-2.8
2	62	158	56	22.4323	1.256	0.798	8.2	3.4	9	0.47	140.8	0.813509	2.51178	2.16585	3.24214	0.155423	1.1782	11.8268	0.771523	0.162672	0.0145442	-1.7	-1.1	-1.8
1	63	168	75	26.5731	1.349	1.031	9.5	3.3	15	1.1	78.6	1.0241	3.39971	3.59329	3.48578	0.197465	1.92211	9.46252	0.969049	0.528226	-0.039937	0.5	0.1	0
2	67	147	67	31.0056	1.192	0.912	9.2	3.7	18	0.79	99.1	0.955806	3.21522	2.25886	3.55935	0.183702	1.17973	10.7508	0.847284	1.10228	-0.644683	-0.7	-0.3	0.4
2	77	142	67	33.2275	1.159	0.74	9.3	3.4	18	0.87	64.9	0.679017	2.03823	1.41077	3.32259	0.129456	0.849712	15.4117	0.733176	-0.700127	-0.984597	-2	-1.4	-1.7
2	70	162	65	24.7676	1.257	0.836	9	3.1	19	0.95	57.2	0.76719	2.56995	1.84048	3.52025	0.145591	0.87322	14.5212	0.774353	-0.164004	0.0248446	-1.4	-1	-1.5
1	55	172	69	23.3234	1.442	1.084	9.4	3.8	13	0.55	106.9	1.13326	3.98825	4.53576	3.69802	0.219166	2.21798	9.35941	1.11576	1.15459	1.01133	0.9	1.2	1.2
1	55	170	68	23.5294	1.327	1.009	8.4	3.5	12	0.78	103.3	0.952924	3.11101	2.59217	3.44925	0.183319	1.37161	10.5649	0.847765	0.119916	-0.288625	0.3	-0.8	-0.8
1	59	169	86	30.111	1.183	1.142	8.6	3.2	9	0.61	147.9	1.08437	3.66954	3.72177	3.55454	0.209623	1.94632	9.14138	0.962509	0.879161	-1.9164	1.4	0.1	0
1	56	160	63	24.6094	1.324	0.876	9.1	3.7	20	0.58	103.1	0.840034	3.11556	3.81109	3.89532	0.15932	1.81189	13.2107	0.861115	-0.572828	-0.322537	-0.7	-0.7	-1.4
1	56	162	67	25.5296	1.48	1.13	9.6	3.3	16	0.61	97.8	1.17582	3.54601	2.83973	3.16745	0.230695	1.72646	7.13199	1.12065	1.48739	1.44089	1.3	1.3	1.4
1	54	167	71	25.4581	1.365	0.916	9.2	4.3	11	0.87	90.8	0.773328	2.92034	3.30757	3.97007	0.146066	1.47548	15.4374	0.780893	-0.95539	0.140927	-0.4	-1.3	-1.8
2	72	151	45	19.736	1.442	0.954	9.5	3.6	10	0.81	106.1	0.799653	2.29833	1.9346	3.02058	0.153261	1.12879	11.1893	0.722179	0.0908495	1.93042	-0.3	-1.5	-1.9
1	56	178	52	16.4121	1.423	0.938	9.5	4.5	13	0.59	118.9	0.986193	3.35719	3.41929	3.57457	0.189425	1.7253	10.4698	0.875295	0.296139	0.796559	0.1	-0.6	-0.9
2	68	158	58.7	23.5139	1.241	0.791	11.2	2.2	16	0.61	111.6	0.350427	1.34992	0.923922	4.07604	0.0648109	0.452478	32.6227	0.589779	-2.84805	-0.139962	-1.8	-2.9	-4.1
2	59	162	74	28.1969	1.238	0.831	9.1	3.5	14	0.65	91.5	0.752299	2.22959	1.73334	3.11135	0.143452	1.02732	11.76	0.52839	-0.235097	-0.170863	-1.4	-3.5	-2.5
1	76	170	57	19.7232	1.376	0.855	10.2	3.5	18	0.86	67.5	0.779177	2.87518	3.75509	3.87642	0.14734	1.79385	14.2296	0.720512	-0.918603	0.265271	-0.9	-1.8	-1.9
2	58	160	73	28.5156	1.267	0.906	7.6	3.8	17	0.63	123.8	0.742592	2.33931	1.49065	3.30734	0.141094	0.754037	14.0234	0.625832	-0.313426	0.127849	-0.7	-2.5	-1.7
1	54	154	59	24.8777	1.389	0.863	10	3.7	15	0.74	80.6	0.834568	2.74117	2.40765	3.44811	0.159154	1.30198	11.6312	0.797722	-0.577609	0.412223	-0.8	-1.2	-1.7
2	81	141	54	27.1616	1.126	0.699	9.5	3.9	15	0.77	105.3	0.498507	1.75182	2.12652	3.69996	0.0930398	1.04457	21.9652	0.479162	-1.9101	-1.32451	-2.6	-4	-4.5
2	59	158	56	22.4323	1.454	0.987	8.8	3.5	17	0.65	87.5	1.01536	2.89138	2.26186	2.99022	0.197771	1.42823	8.0092	0.972702	1.56974	2.05403	0	1	0
2	57	163	50	18.8189	1.974	3.091	8.8	3.6	13	0.61	100.4	0.682837	2.24456	1.97544	3.45491	0.129044	1.11388	13.7919	0.678708	-0.713793	7.41025		-2.4	-2.3
1	50	181	84	25.6402	1.448	1.104	9.3	3.5	8	0.33	205.4	1.04212	3.83894	5.19211	3.86963	0.199901	2.48615	10.4636	1.04459	0.598523	1.07916	1.1	0.7	0.2
2	85	154	45	18.9745	1.205	0.714	9.4	2.8	12	1.08	72.4	0.512729	1.67318	1.52317	3.42763	0.0959509	0.807089	19.6612	0.435087	-1.81337	-0.510777	-2.5	-4.4	-4.6
1	66	168	69	24.4473	1.503	1.535	7.5	3.4	16	0.39	156.2	0.983806	3.29234	3.23049	3.51535	0.189143	1.65448	10.3207	1.07336	0.288022	1.70088	4.5	0.9	-0.5
2	59	157	48	19.4734	1.309	0.902	9	3.5	19	1.18	61.8	1.00641	3.0237	2.17	3.15622	0.195158	1.20237	9.28562	0.816983	1.48291	0.560467	-0.8	-0.6	-0.3
1	54	179	86	26.8406	1.322	1.331	8.9	3	21	0.59	104.3	1.08173	4.11669	4.51004	3.99874	0.207572	1.98936	10.9407	1.02284	0.819962	-0.345145	2.9	0.5	0.8
2	73	158	53	21.2306	1.229	0.773	9.2	4	18	0.67	84.7	0.690096	2.37439	2.34852	3.61388	0.130222	1.12018	16.0947	0.699082	-0.674678	-0.263567	-1.4	-1.6	-2.8
2	67	149	42	18.9181	1.228	0.778	9.3	3.1	8	0.5	120.9	1.11937	3.65523	3.11666	3.42884	0.217455	1.64122	8.72635	0.647832	2.22379	-0.273868	-1.9	-2.3	0.4
2	76	144	44	21.2191	1.189	0.575	8.8	2.4	11	0.71	107.6	0.572753	1.90327	1.7225	3.51081	0.107558	0.901434	18.123	0.693307	-1.4277	-0.675584	-3.7	-1.8	-3.3
2	64	155	53	22.0604	1.297	0.885	9	2.8	14	0.57	105.5	0.695907	2.46988	3.13771	3.7293	0.131212	1.46576	16.3459	0.698371	-0.641789	0.436862	-0.9	-1.8	-2.6
2	63	152	57	24.6711	1.201	0.801	7.9	2.8	28	1.17	48.2	0.848893	2.41358	1.7303	2.98719	0.163367	1.08831	9.74648	0.82643	0.426614	-0.551979	-1.7	-0.5	-1.7
1	64	159	63	24.9199	1.373	0.961	9.3	3.7	16	0.6	101	0.974062	2.99334	2.47215	3.22686	0.188147	1.42351	9.23272	0.838036	0.259253	0.231359	0	-0.9	-0.7
2	79	148	50	22.8269	1.367	0.934	8	1.7	35	1.46	48.8	0.811277	2.47534	1.90591	3.20484	0.155087	1.1201	10.9996	0.738895	0.151517	1.15789	-0.5	-1.4	-2
1	59	158	61	24.4352	1.414	1.128	9.2	4	16	0.76	73.4	1.11849	3.65387	3.35108	3.43036	0.2172	1.81384	8.50712	1.0732	1.09786	0.694823	1.3	0.9	0.7
2	70	161	72	27.7767	1.16	0.83	9.1	3.1	15	0.8	98.9	0.673813	2.34979	2.83583	3.66615	0.126985	1.33578	16.789	0.594906	-0.782232	-0.974296	-1.7	-2.7	-3.1
1	52	165	75	27.5482	1.504	1.072	9.4	3.8	17	0.62	95.2	1.14778	3.92561	3.79034	3.59151	0.222589	1.96843	8.66605	0.981351	1.25341	1.71218	0.8	0.2	0.9
1	69	159	65	25.711	1.282	1.004	9.5	3.5	8	0.66	95.2	0.948672	3.24072	3.2702	3.58717	0.181772	1.61721	11.1306	0.850714	0.0752545	-0.797305	0.3	-0.8	-0.6
2	58	155	63	26.2227	1.289	0.85	9.2	3.8	13	0.84	90.6	0.791756	2.442	2.07703	3.23971	0.151078	1.15346	11.9324	0.78601	0.0183174	0.354458	-1.2	-0.9	-1.6
2	67	149	61	27.4762	1.37	0.954	8.2	3.7	6	0.61	154.2	0.594799	2.03136	1.48526	3.58796	0.111679	0.65101	20.498	0.634598	-1.2908	1.18879	-0.3	-2.4	-2.7
2	81	154	57	24.0344	1.285	0.814	8.8	2.8	13	0.61	98.1	0.909949	2.7153	2.20307	3.13325	0.17533	1.25081	10.0398	0.767715	0.824098	0.313256	-1.6	-1.1	-1
2	63	160	85	33.2031	1.133	0.851	9.3	3.7	21	0.93	90	0.814727	2.79382	3.03996	3.60108	0.154863	1.51055	13.02	0.73771	0.144072	-1.25241	-1.2	-1.4	-1.4
2	55	157	70	28.3987	1.355	0.89	8.8	2.3	12	0.78	74.6	0.804154	2.35135	1.77128	3.07066	0.153998	1.00712	11.4171	0.664054	0.115333	1.03429	-0.9	-2.1	-1.8
1	64	162	77	29.34	1.246	1.128	9.1	3.6	8	0.65	94.6	0.916487	2.96354	2.64716	3.39663	0.17582	1.42421	10.5752	0.9835	-0.0965432	-1.20425	1.6	-0.1	-0.3
2	70	162	60	22.8624	1.166	0.739	9.3	3.2	9	0.56	112	0.620636	2.00722	1.96612	3.40204	0.116948	0.965478	17.6148	0.602075	-1.11571	-0.912494	-2.2	-2.7	-3.3
1	66	163	61	22.9591	1.328	0.965	9.2	3.7	16	0.75	96.6	1.00031	3.40048	3.52232	3.57053	0.192321	1.83191	10.0051	0.932834	0.379754	-0.277321	0	-0.2	-0.3
2	56	166	65	23.5883	1.254	0.735	9	4.4	11	0.64	103.3	0.759298	2.58077	2.94992	3.57692	0.143962	1.47122	14.0557	0.748909	-0.218124	-0.00605665	-2.3	-1.3	-2.1
2	64	162	54	20.5761	1.182	0.657	8.7	3.8	9	0.49	170	0.797804	2.44866	1.93987	3.22283	0.152315	1.08161	11.7774	0.669251	0.0594018	-0.747687	-3	-2.1	-1.9
2	65	152	52	22.5069	1.29	1.016	9.2	3.5	16	0.58	104.7	0.603347	1.93773	1.89237	3.37493	0.11358	0.957602	17.4293	0.642933	-1.22761	0.364759	0.2	-2.3	-3.4
2	67	156	80	32.8731	1.293	1.018	8.8	3.1	7	0.61	105.6	0.821739	2.31292	1.42958	2.95874	0.157945	0.838674	10.8922	0.839639	0.246482	0.39566	0.3	-0.4	-1.4
2	72	158	58	23.2335	1.207	0.948	8.8	4.2	13	0.64	92.6	0.670525	2.27435	2.29913	3.56155	0.126453	1.14679	15.8563	0.752947	-0.799899	-0.490176	-0.4	-1.2	-2.6
2	78	157	60	24.3418	1.042	0.767	8.4	4.2	21	0.76	74.8	0.670465	2.08335	1.93244	3.26303	0.126889	1.05836	14.3889	0.622995	-0.785424	-2.18975	-2	-2.5	-2.9
2	71	148	60	27.3923	1.216	0.763	10.4	3.9	20	1.38	37	0.565592	1.79568	1.54531	3.33748	0.106282	0.827612	17.6637	0.529062	-1.47012	-0.397473	-2	-3.5	-4.4
2	62	163	66	24.841	1.273	0.851	8.9	4.2	16	0.63	93.2	0.779154	2.61574	2.55399	3.52566	0.147938	1.25634	13.7553	0.674679	-0.0860258	0.189651	-1.2	-2	-2.3
2	50	162	60	22.8624	1.388	1.175	9.3	5.5	24	0.92	59.5	0.924107	2.79673	2.33171	3.1828	0.178134	1.3807	9.53016	0.88302	0.917276	1.3742	1.7	0.1	-0.5
1	50	176	86	27.7634	1.418	1.068	8.4	2.6	14	0.45	144.1	0.854763	2.96202	3.2216	3.63976	0.162773	1.60537	12.3541	0.902313	-0.473155	0.740039	0.8	-0.4	-1.5
1	76	157	48	19.4734	1.28	0.718	8.5	3.4	16	0.7	82	0.411555	1.43482	1.23348	3.67447	0.0764739	0.633792	26.0341	0.48099	-2.96412	-0.819913	-1.9	-3.6	-5.1
1	61	174	95	31.378	1.424	1.32	8.2	3.3	14	0.75	101.5	1.13415	4.22964	4.13404	3.91801	0.218529	1.86926	10.1692	1.05079	1.13622	0.807863	2.8	0.7	0.8
2	69	157	67	27.1816	1.267	0.977	9.7	3.1	10	0.96	89.1	0.778246	2.54178	2.33777	3.42953	0.147944	1.17539	13.4717	0.763621	-0.0858156	0.127849	-0.1	-1.1	-2.3
2	51	161	79	30.4772	1.283	1.075	9.3	3.7	18	0.59	101.4	1.01331	3.4607	3.52832	3.58643	0.194919	1.77772	10.1937	0.963619	1.475	0.292656	0.8	0.9	0.3
2	54	164	63	23.4236	1.474	0.951	9.4	3.4	9	0.8	105	0.818426	2.5114	1.99206	3.22308	0.156473	1.05828	12.0511	0.788752	0.197565	2.26004	-0.3	-0.9	-1.3
2	84	154	48	20.2395	1.187	0.627	9.2	3.3	17	0.71	85.8	0.41948	1.44886	1.43814	3.62711	0.0779774	0.733687	25.1787	0.438725	-2.41057	-0.696185	-3.2	-4.4	-5.2
1	59	156	77	31.6404	1.338	1.021	8.8	3.2	12	0.85	63.7	1.02859	3.35181	3.06351	3.42196	0.198629	1.76218	8.75875	0.992633	0.561804	-0.164281	0.4	0.3	0.2
2	73	158	64	25.6369	1.193	0.854	9	2.9	12	0.85	92.3	0.688255	2.24197	2.15374	3.4222	0.130153	1.14027	14.5592	0.668154	-0.676967	-0.634382	-1.1	-2.4	-2.9
1	57	163	64	24.0882	1.153	0.678	9	2.5	12	0.57	104	0.707352	2.33219	2.39909	3.46207	0.133837	1.25464	14.2793	0.75704	-1.30838	-2.25552	-2.2	-1.5	-2.9
2	70	151	67	29.3847	1.31	0.784	9.3	3.1	14	0.7	116.2	0.862254	2.64381	1.83123	3.26495	0.16576	1.01159	11.4797	0.797349	0.506126	0.570767	-1.8	-0.8	-0.7
1	66	163	70	26.3465	1.454	1.199	8.9	3.7	17	0.86	94.9	0.976874	3.41359	3.66594	3.6697	0.187246	1.82167	10.7517	0.976242	0.233254	1.14698	1.8	0.2	-0.4
2	70	150	70	31.1111	1.041	0.748	9	2.6	27	0.93	81.3	0.628708	1.98334	1.54567	3.31929	0.118637	0.856789	15.2973	0.628218	-1.05959	-2.20005	-2.1	-2.5	-3.4
2	55	151	73	32.0161	1.324	1.017	9	3.3	10	0.54	135.4	0.857293	2.52566	1.65571	3.09633	0.164753	0.942893	10.7258	0.879889	0.472686	0.714973	0.3	0	-0.5
1	55	170	86	29.7578	1.489	1.407	9.5	3.6	14	0.64	96.3	1.23976	4.05878	3.95048	3.43944	0.242684	2.15956	7.55637	1.1643	1.83343	1.54262	3.4	1.6	2
1	71	165	64	23.5078	1.327	1.16	9	3.3	16	0.7	81.8	0.996887	3.27365	3.00496	3.44798	0.192019	1.6028	9.765	0.966596	0.371037	-0.288625	1.5	0.1	-0.2
1	63	165	64	23.5078	1.3	1.04	9.2	3.6	14	0.56	112	0.947798	3.07626	2.93467	3.40942	0.182156	1.58682	10.1768	0.913285	0.086333	-0.593833	0.6	-0.3	-0.6
2	71	157	78	31.6443	1.163	0.917	9.1	2.9	15	0.88	87.5	0.775262	2.52172	2.1033	3.41538	0.147379	1.05575	13.5483	0.766374	-0.10459	-0.943395	-0.6	-1.1	-1.4
2	58	159	53	20.9644	1.179	0.818	8.5	3.3	18	0.65	89.9	0.857614	2.47515	1.80288	3.0311	0.164984	1.05926	10.3169	0.768946	0.480345	-0.778588	-1.5	-1.1	-1.5
1	81	156	42	17.2584	1.288	1.151	8.2	4.3	6	0.46	221.3	0.705858	2.37022	2.50314	3.52592	0.133441	1.32056	14.2069	0.73364	-1.31981	-0.729481	1.4	-1.7	-3
1	65	158	50	20.0288	1.401	0.881	8.6	4.5	17	0.79	94.1	0.864519	3.05417	3.38827	3.71091	0.164561	1.75528	11.7459	0.819499	-0.421538	0.547871	-0.7	-1	-1.9
1	82	156	59	24.2439	1.245	0.785	8.5	2.8	18	0.91	83.6	0.830826	2.70395	2.71265	3.41785	0.158475	1.35112	12.6708	0.844828	-0.597201	-1.21555	-1.4	-0.8	-2
2	79	139	43	22.2556	1.254	0.602	8.7	3.5	16	0.52	128.7	0.585591	1.60576	1.08389	2.88126	0.110802	0.662567	14.845	0.465301	-1.31993	-0.00605665	-3.5	-4.1	-4.2
2	69	153	55	23.4952	1.255	0.823	9.2	4.1	12	0.81	87.6	0.831036	2.52182	2.07631	3.18797	0.159122	1.15909	11.2862	0.779798	0.285587	0.00424377	-1.5	-1	-1.4
2	66	155	65	27.0552	1.203	0.972	8.3	3.3	6	0.76	87.1	0.823793	2.51628	2.00514	3.20737	0.157586	1.1186	11.3866	0.77299	0.234548	-0.531378	-0.2	-1	-1.6
2	75	159	59	23.3377	1.296	0.896	8.7	2.4	10	0.54	125	0.805395	2.53968	2.17792	3.31088	0.153623	1.12072	12.6506	0.722691	0.102858	0.426561	-0.8	-1.5	-1.9
2	90	140	33.6	17.1429	1.227	0.536	9.2	3.6	17	0.62	93.8	0.417955	1.37471	1.29622	3.45897	0.0777835	0.644443	26.1135	0.375315	-2.41701	-0.284168	-4	-5	-5.1
1	53	175	70	22.8571	1.213	0.767	8.6	3.6	13	0.71	88.6	0.859536	2.71933	2.42755	3.32501	0.16452	1.29955	11.3871	0.817198	-0.422722	-1.57728	-1.5	-1.1	-1.4
2	62	148	59	26.9357	1.133	0.918	8.5	3.7	17	0.78	104.1	0.679012	2.10469	1.91026	3.26107	0.128629	1.03903	14.3688	0.743633	-0.727605	-1.25241	-0.6	-1.2	-2.6
1	77	159	76	30.0621	1.09	1.013	8.9	4.8	20	0.73	80.8	0.744549	2.82117	3.26859	4.01968	0.140565	1.541	15.5583	0.805132	-1.11417	-2.96767	0.4	-1.1	-1.9
2	60	158	43	17.2248	1.261	0.676	8.9	3	23	1.06	67.7	0.705919	2.20083	1.93017	3.27349	0.133876	1.05321	13.6922	0.612499	-0.553254	0.0660463	-2.8	-2.6	-2.3
2	64	156	67	27.5312	1.247	1.063	8.8	3.8	16	0.75	78.8	0.790779	2.39636	2.01007	3.18218	0.151009	1.13759	11.7117	0.732402	0.0160158	-0.0781596	0.4	-1.4	-2
1	78	166	52	18.8707	1.329	0.823	9.2	4.2	12	0.72	81.6	0.700769	2.41548	2.81218	3.62362	0.132321	1.39163	15.3189	0.692763	-1.35211	-0.266017	-1.1	-2	-2.9
1	70	163	71	26.7229	1.416	1.153	8.2	3.7	7	0.56	114.1	0.854096	3.08515	3.60025	3.79251	0.162303	1.71162	12.9723	0.861008	-0.486724	0.717431	1.5	-0.7	-1.4
1	67	166	75	27.2173	1.395	1.586	9	3.4	14	0.78	108.1	1.1966	3.90886	3.63409	3.42977	0.233563	1.9438	8.01057	1.04231	1.57017	0.480047	4.9	0.7	1.2
2	50	167	60	21.5139	1.39	0.823	9.2	3.6	16	0.92	82.1	0.791663	2.50557	2.20031	3.32308	0.150845	1.17742	12.3925	0.731884	0.0105531	1.3948	-1.5	-1.4	-1.8
2	63	153	57	24.3496	1.127	0.7	9	3.2	18	0.51	121.8	0.715441	2.13925	1.77668	3.14301	0.136055	0.967465	13.5626	0.685609	-0.480859	-1.31421	-2.6	-1.9	-2.4
2	71	143	53	25.9181	1.145	0.842	9.3	4.5	12	0.58	105	0.514026	1.76495	1.44444	3.67541	0.0962178	0.703269	22.8962	0.550892	-1.80451	-1.1288	-1.3	-3.2	-3.9
2	59	145	82	39.0012	1.03	0.82	9.1	3.1	29	0.81	69.7	0.730841	1.88722	1.01535	2.71018	0.140199	0.696164	10.4313	0.81807	-0.343154	-2.31335	-1.5	-0.6	-2.6
1	78	166	61	22.1367	1.33	0.935	10.3	4.3	32	1.29	42.3	0.743714	2.54245	2.77437	3.5893	0.140799	1.39593	14.1205	0.820614	-1.10743	-0.254713	-0.2	-1	-2.3
2	69	153	74	31.6118	1.066	1.021	9.8	3.4	12	0.69	92.4	1.18134	3.18989	2.03986	2.83516	0.234228	1.31167	6.63918	0.935553	2.7811	-1.94254	0.3	0.6	1.1
2	61	152	57	24.6711	1.191	0.897	8.2	3.3	13	0.37	176.4	1.02728	2.70091	1.64564	2.76362	0.201645	1.09811	7.46965	0.868244	1.69847	-0.654983	-0.8	-0.1	-0.5
2	51	159	77	30.4577	1.201	0.996	9.5	3.5	20	0.75	78.6	0.978107	3.25282	3.09523	3.49336	0.188054	1.60808	10.2531	0.850959	1.24687	-0.551979	0.1	-0.2	-0.8
1	53	155	49	20.3954	1.268	0.875	8.9	3.7	18	0.66	94.4	0.858134	2.92009	2.7599	3.59789	0.163739	1.41433	12.2579	0.84245	-0.445258	-0.955561	-0.7	-0.9	-1.2
2	77	150	54	24	1.188	0.805	7.7	3.6	9	0.63	133.2	0.574092	1.77739	1.48992	3.25019	0.108012	0.759735	18.1604	0.616483	-1.41262	-0.685885	-1.4	-2.5	-3.6
1	52	162	57	21.7193	1.227	0.782	10.5	5.5	37	9.73	4.4	0.554527	2.07657	2.42658	3.93549	0.103601	1.12098	20.9082	0.62966	-2.18111	-1.41902	-1.4	-2.5	-4
2	54	164	75	27.8852	1.348	0.919	9.2	4.3	14	0.86	93.4	0.812925	2.61397	2.14567	3.3798	0.155005	1.18802	11.662	0.85346	0.148794	0.962183	-0.6	-0.2	-1.4
1	80	172	81	27.3797	1.24	1.005	8.7	2.5	14	0.69	84.6	0.869935	3.12453	3.37331	3.77098	0.165501	1.63292	12.4927	0.900719	-0.394401	-1.27207	0.3	-0.4	-1.2
2	53	160	50	19.5312	1.233	0.838	8.8	3.3	18	0.81	68.9	0.898845	2.61408	1.86591	3.05407	0.17334	1.13855	9.46757	0.760709	0.757998	-0.222366	-1.3	-1.1	-1.1
1	63	163	55	20.7008	1.502	1.096	8.4	3.9	9	0.67	92.1	1.04104	3.23768	2.75726	3.2649	0.201838	1.6249	8.41064	1.07074	0.654448	1.68957	1	0.9	-0.2
1	62	165	83	30.4867	1.302	1.062	8.6	3	15	0.97	78.2	0.93446	3.03327	2.96805	3.4093	0.179427	1.58672	10.4352	0.887035	0.00757626	-0.571225	0.8	-0.5	-1
2	57	152	54	23.3726	1.318	0.97	8.6	3.6	13	0.81	96.6	1.03044	2.98829	2.07303	3.04536	0.20066	1.24459	8.30227	0.921695	1.66575	0.65317	-0.2	0.5	0.3
2	67	152	53	22.9398	1.284	0.938	8.8	3.5	12	0.75	84.3	0.758317	2.18492	1.54116	3.02545	0.144874	0.92834	11.459	0.734323	-0.187846	0.302956	-0.2	-1.4	-2
1	52	177	81	25.8546	1.372	1.007	9.2	3.6	16	0.96	59.9	0.848053	3.0268	3.67291	3.74795	0.161193	1.84245	12.381	0.950861	-0.518746	0.220055	0.3	0	-1.1
1	62	162	63	24.0055	1.293	0.892	8	3.2	12	0.64	101.3	1.03094	3.09656	2.66506	3.15522	0.200285	1.52604	8.76441	0.849431	0.609619	-0.672961	-0.6	-0.8	-0.4
2	80	142	60	29.756	1.106	0.906	9.2	2.6	21	0.89	86.6	0.725423	2.20281	1.88354	3.18882	0.137918	1.03666	13.1874	0.694449	-0.418971	-1.53052	-0.7	-1.8	-2.5
1	59	172	57	19.2672	1.442	1.195	8.7	2.7	17	0.66	87.8	1.1831	3.91859	3.54475	3.479	0.230492	1.90581	8.08602	1.01203	1.48154	1.01133	1.8	0.4	1.1
2	76	148	43	19.6311	1.108	0.82	9.5	4.5	32	7.71	7.2	0.62928	1.93322	1.74026	3.22782	0.11885	0.935549	15.6861	0.69659	-1.05252	-1.50992	-1.5	-1.8	-3.3
1	71	158	63	25.2363	1.36	1.044	9.2	2.8	12	0.65	95	1.08012	3.26818	2.59564	3.17767	0.210416	1.54122	8.00801	1.10056	0.902056	0.0844069	0.6	1.1	0.4
2	85	146	45	21.1109	1.132	0.961	8.7	3.4	21	0.93	80.1	0.582421	1.79968	1.54707	3.24842	0.109659	0.862175	16.3635	0.55052	-1.3579	-1.26271	-0.3	-3.2	-3.9
2	73	156	47	19.313	1.188	0.576	8.4	3.4	14	0.76	72.5	0.585475	1.97288	2.24715	3.541	0.109917	1.12511	18.2201	0.620046	-1.34934	-0.685885	-3.2	-2.4	-3.6
2	73	156	67	27.5312	1.322	1.189	9	3.8	20	0.75	77.8	0.879206	2.88176	2.8348	3.44443	0.168166	1.46482	11.5552	0.912928	0.586083	0.694372	1.8	0.4	-0.9
2	69	156	60	24.6548	1.16	1.03	8.3	3	5	0.51	192.1	0.738824	2.1892	1.80025	3.11563	0.140787	1.05692	12.1313	0.702305	-0.323635	-0.974296	0.4	-1.7	-2.3
2	75	156	62	25.4767	1.341	1.079	8.8	3.7	13	0.95	58.3	0.799192	2.57107	1.83065	3.3815	0.152256	0.974288	12.4261	0.838546	0.0574502	0.89008	0.8	-0.4	-1.4
2	53	157	67	27.1816	1.296	0.897	9	3.4	7	0.74	85.7	0.864451	2.66394	2.22827	3.23595	0.165729	1.22009	11.0216	0.848455	0.505101	0.426561	-0.8	-0.3	-1
1	72	157	42	17.0392	1.397	0.767	9.2	3.2	12	0.76	79	0.802324	2.60219	2.2619	3.40627	0.152798	1.15955	12.7764	0.770626	-0.761075	0.502655	-1.5	-1.4	-2.1
2	50	150	59	26.2222	1.298	1.052	8.6	3.8	22	0.99	74.3	0.956238	2.76518	1.90028	3.04187	0.18531	1.16805	8.80345	0.925427	1.15571	0.447162	0.6	0.5	-0.9
1	64	172	73	24.6755	1.344	0.932	8.6	3.5	29	0.77	79.7	0.921868	3.14342	3.38629	3.58344	0.176408	1.68286	11.4674	0.924496	-0.0795727	-0.096457	-0.3	-0.2	-1
1	75	164	59	21.9363	1.47	1.302	8.4	3.7	13	0.65	89.1	0.999087	3.21803	2.94476	3.38324	0.192727	1.56606	9.77492	0.86253	0.391453	1.32785	2.6	-0.7	-0.9
2	60	155	49	20.3954	1.267	0.862	8.4	3.6	20	0.75	77.3	0.813627	2.38808	1.8745	3.08342	0.155895	1.10728	10.8854	0.731294	0.178346	0.127849	-1.1	-1.4	-1.8
2	50	155	68	28.3039	1.414	1.04	8.2	2.5	17	0.79	70.2	0.915466	2.86765	2.52843	3.29176	0.175959	1.36255	10.579	0.848377	0.844998	1.64201	0.5	-0.3	-0.8
1	66	154	52	21.9261	1.398	0.969	9.2	4	12	0.6	97.5	0.97355	3.05258	2.63919	3.29302	0.187806	1.44355	9.74439	0.911982	0.249409	0.513959	0	-0.3	-0.8
1	81	159	46	18.1955	1.328	0.815	8.7	3.6	23	1.03	72.3	0.727653	2.43726	2.63948	3.51851	0.137758	1.29561	14.7988	0.736611	-1.1952	-0.277321	-1.2	-1.7	-2.7
1	69	160	55	21.4844	1.399	0.733	8.3	3.4	14	1.06	67.1	0.69936	2.34362	2.36853	3.52052	0.132185	1.16802	15.3944	0.648963	-1.35605	0.525263	-1.8	-2.3	-3
2	71	157	69	27.993	1.176	0.855	9.2	3.8	10	0.86	88.2	0.865816	2.50133	2.21017	3.03826	0.166699	1.29695	10.2396	0.77649	0.537342	-0.80949	-1.2	-1	-1.3
1	54	169	75	26.2596	1.383	1.017	8.8	4	17	0.9	61.7	0.854336	3.31906	4.36213	4.07995	0.161821	1.94144	13.8972	0.897762	-0.500619	0.344399	0.4	-0.4	-1.6
2	73	151	56	24.5603	1.264	1.149	8.9	3.2	18	0.96	81.6	0.72576	2.21915	2.05297	3.21215	0.137949	1.14858	12.9682	0.763449	-0.417926	0.0969476	1.4	-1.1	-2.3
2	67	146	55	25.8022	1.204	0.87	8.6	4	14	0.58	101.9	0.781289	2.26933	1.76921	3.05106	0.149446	1.04297	11.3719	0.762816	-0.0359345	-0.521078	-1.1	-1.1	-2.2
1	63	154	57	24.0344	1.452	0.984	8.4	4.7	21	0.64	92.6	1.103	3.39057	2.74348	3.2277	0.214948	1.64164	7.77786	1.10073	1.03285	1.12437	0.1	1.1	0.5
1	64	164	59	21.9363	1.423	1.044	8.3	3.5	14	0.68	85.5	1.00968	3.35104	3.42104	3.48508	0.194513	1.78557	9.85006	0.933363	0.44301	0.796559	0.6	-0.2	-0.2
2	67	154	68	28.6726	1.141	0.855	8.6	3.2	11	0.99	76.1	0.983414	2.95271	2.27993	3.15349	0.190386	1.32002	9.08466	0.834914	1.32437	-1.17	-1.2	-0.4	-0.1
1	61	181	80	24.4193	1.425	1.074	9.1	4	13	0.78	69.9	1.16501	3.69639	3.37081	3.33178	0.227439	1.87153	7.91563	1.08581	1.3934	0.819167	0.9	1	1.1
2	59	156	59	24.2439	1.352	0.956	8.8	4.1	25	0.89	82	0.751824	2.26311	1.86874	3.16163	0.143263	1.04789	12.527	0.753619	-0.241356	1.00338	-0.3	-1.2	-2.3
2	80	155	66	27.4714	1.277	1.028	9	3.6	15	0.67	92.4	0.609013	2.26395	1.9315	3.93473	0.114214	0.914041	19.4079	0.673202	-1.20655	0.230853	0.3	-2	-2.6
2	66	154	61	25.721	1.278	0.804	9.3	3.9	35	1.36	37.4	0.776804	2.53207	2.57157	3.4246	0.147681	1.40642	12.4059	0.749577	-0.0945612	0.241153	-1.7	-1.3	-1.9
2	83	154	52	21.9261	1.207	0.623	9.2	3.3	27	1.2	44.9	0.405963	1.42488	0.866826	3.68601	0.0753856	0.3667	31.3681	0.568164	-2.49669	-0.490176	-3.3	-3.1	-4
2	61	153	55	23.4952	1.144	0.895	8.1	3	31	0.64	88.6	0.741513	2.29349	1.86454	3.2498	0.141014	1.02344	12.9417	0.740954	-0.3161	-1.1391	-0.8	-1.3	-2.4
2	72	163	70	26.3465	1.246	0.724	9.3	4	18	0.73	81	0.864826	2.66678	2.28476	3.24013	0.165836	1.27758	10.8786	0.809125	0.50866	-0.08846	-2.4	-0.7	-1.3
1	66	169	76	26.6097	1.322	0.822	9	3.2	19	0.7	84	0.892068	3.30595	3.28158	3.90534	0.169758	1.55841	12.6236	0.963507	-0.271523	-0.345145	-1.1	0.1	-0.8
1	60	169	64	22.4082	1.405	0.805	9.6	3.1	14	1.09	67.7	1.07327	3.3816	3.06322	3.30863	0.208345	1.71975	8.55596	0.963849	0.842252	0.593087	-1.2	0.1	0.2
1	79	168	73	25.8645	1.335	1.133	9.5	4.2	13	0.83	103.1	0.936416	3.53616	4.10632	3.96713	0.178364	1.83058	12.589	0.806955	-0.0231087	-0.198193	1.3	-1.1	-0.6
1	72	160	59	23.0469	1.479	1.395	8.4	3.1	9	0.75	75.3	1.17491	3.99246	3.92918	3.56844	0.22833	2.11085	8.1559	1.0228	1.41912	1.42958	3.4	0.5	0.9
2	61	152	53	22.9398	1.195	0.813	9.1	3.6	25	1.18	60.7	0.736127	2.33599	2.05509	3.33713	0.139792	1.1106	13.3082	0.644802	-0.356687	-0.613782	-1.5	-2	-2.8
1	69	168	72	25.5102	1.389	0.847	8.8	3	13	0.53	118.1	1.00791	3.4765	3.85785	3.62164	0.19369	1.8789	10.5978	0.943485	0.419254	0.412223	-0.9	-0.1	-0.3
1	66	158	64	25.6369	1.422	1.091	9	3.6	17	1	74.1	0.82839	2.62486	2.46284	3.32717	0.158202	1.33885	11.6515	0.863167	-0.605071	0.785255	1	-0.7	-1.8
1	53	175	71	23.1837	1.309	0.703	9	3.6	17	0.79	70.8	0.669109	2.39725	2.93153	3.7641	0.125929	1.39916	16.6833	0.727261	-1.53662	-0.492097	-2.1	-1.7	-3
1	60	163	76	28.6048	1.388	1.255	8.1	5.6	95	5.48	10	1.03114	3.17296	2.67867	3.2324	0.199962	1.58003	8.52581	0.994886	0.600301	0.400919	2.3	0.3	-0.4
1	63	159	55	21.7555	1.266	0.821	9.2	4.1	12	1	76.2	0.850999	2.5808	2.09937	3.18552	0.163162	1.24964	10.3126	0.826549	-0.461926	-0.978169	-1.1	-1	-1.9
2	53	151	57	24.9989	1.375	1.038	9.6	3.6	12	0.75	105.2	1.01665	3.13686	2.47442	3.23979	0.196886	1.37972	9.10873	0.949639	1.54036	1.24029	0.4	0.7	0.1
1	51	176	79	25.5036	1.402	1.304	8.5	3.8	23	0.73	80.5	1.3886	5.54792	7.29543	4.19511	0.269953	3.12783	8.64091	1.27508	2.62054	0.559175	2.6	2.4	3.3
2	53	156	55	22.6003	1.496	1.207	8.2	3.4	11	0.73	113.3	1.08956	2.94814	1.85508	2.8411	0.21436	1.19904	7.22076	0.940406	2.12094	2.48665	2	0.7	0.4
2	59	148	54	24.653	1.4	0.944	8.9	4.8	14	0.52	123.4	1.03332	2.65616	1.45079	2.69941	0.203279	0.999906	7.14825	0.92404	1.75277	1.4978	-0.4	0.5	0
2	81	149	72	32.431	1.196	1.123	9.4	3.3	16	0.7	85.6	0.640279	2.17776	2.02072	3.57557	0.12055	0.961597	17.4804	0.711231	-0.996036	-0.603481	1.2	-1.6	-2.7
1	55	167	54	19.3625	1.36	0.824	9.1	3.6	21	1.33	38.3	0.782934	2.4699	2.30845	3.31382	0.149143	1.22342	12.7232	0.739948	-0.866555	0.0844069	-1.1	-1.6	-2.2
2	74	158	73	29.2421	1.244	0.722	8.9	3	17	0.61	104.7	0.735896	2.44209	2.39762	3.48461	0.139438	1.2352	13.9336	0.703152	-0.368455	-0.109061	-2.4	-1.7	-2.5
2	62	141	47	23.6407	1.127	0.483	8.8	3.5	18	0.9	61.2	0.808028	1.98735	1.10941	2.58269	0.156463	0.84391	8.41461	0.682029	0.197245	-1.31421	-4.2	-1.5	-1.8
2	89	143	40	19.5609	1.258	0.848	8.1	3.3	14	0.66	90.2	0.447782	1.36641	1.07359	3.2094	0.0836423	0.627978	20.5221	0.474938	-2.22235	0.035145	-1.3	-4	-4.9
1	82	157	66	26.7759	1.247	0.808	8.1	3.7	11	0.48	121.8	0.841626	2.6053	2.24193	3.25026	0.161067	1.23728	11.2484	0.842979	-0.522391	-1.19294	-1.2	-0.9	-1.5
1	67	171	86	29.4108	1.241	0.974	8.9	3.7	13	1.02	71.8	1.07999	3.75496	4.07432	3.65159	0.208344	2.11283	9.25917	1.0384	0.842245	-1.26077	0.1	0.6	0.3
1	61	175	93	30.3673	1.266	1.04	9	4.5	23	0.83	69.9	0.961759	3.47397	3.89393	3.79436	0.183868	1.91015	11.1078	0.906381	0.135748	-0.978169	0.6	-0.4	-1
1	88	181	51	15.5673	1.35	0.922	8.4	3	14	0.99	76.9	1.02784	3.2598	3.00272	3.33053	0.198836	1.62143	9.31956	0.807282	0.567786	-0.028633	-0.3	-1.1	-0.3
1	60	165	62	22.7732	1.38	0.897	8.9	4.2	12	0.62	110.2	0.972192	3.14468	2.8783	3.39663	0.187149	1.56427	9.8355	0.893146	0.230459	0.310487	-0.5	-0.5	-0.6
2	65	165	60	22.0386	1.217	0.74	9.4	3.9	23	1.17	63.6	0.684448	2.40457	2.63575	3.69076	0.129015	1.25135	16.3828	0.708103	-0.714755	-0.387172	-2.2	-1.5	-2.7
2	71	148	52	23.74	1.139	0.798	8.6	3.3	28	0.6	100.3	0.808282	2.42245	1.96831	3.14758	0.154627	1.11517	11.4243	0.764515	0.136212	-1.19061	-1.7	-1.1	-1.8
1	79	163	58	21.83	1.371	0.93	9	3.6	19	0.61	97	0.704629	2.55739	3.08361	3.8117	0.132798	1.46868	15.8239	0.78033	-1.33836	0.208751	-0.1	-1.4	-2.5
2	74	155	53	22.0604	1.171	0.79	8.5	3.4	18	0.88	83.5	0.657356	1.97291	1.69325	3.15328	0.124504	0.977999	13.9542	0.586786	-0.864668	-0.860992	-1.8	-2.9	-3.4
1	83	159	61	24.1288	1.274	0.802	8.6	3.7	14	0.51	121.8	0.663735	2.07888	1.80308	3.28859	0.125521	0.92599	15.501	0.674105	-1.54841	-0.887737	-1.3	-2.1	-3.4
1	55	172	74	25.0135	1.328	1.012	8.9	3.9	13	0.79	75.8	0.975	3.43319	3.66275	3.69869	0.186794	1.81968	10.7887	0.885623	0.220213	-0.277321	0.4	-0.5	-0.5
1	56	166	73	26.4915	1.261	1.119	9.2	4	16	0.76	75.2	0.956167	3.1996	3.11875	3.5135	0.183506	1.61486	10.5229	0.953421	0.125294	-1.03469	1.2	0	-0.8
2	73	161	59	22.7615	1.2	1.304	8.8	3.1	8	0.53	124.7	0.772735	2.54621	2.38218	3.4621	0.146796	1.13273	14.3511	0.796458	-0.123955	-0.562279	2.8	-0.8	-1.5
2	72	147	46	21.2874	1.212	0.715	8.7	3	11	0.68	86	0.732157	2.17389	1.76359	3.11726	0.139412	1.04482	12.1213	0.609265	-0.369327	-0.438674	-2.4	-2.7	-2.7
1	54	164	70	26.0262	1.31	0.846	9	2.3	14	0.78	72.6	0.844836	2.95959	3.44236	3.6804	0.160706	1.6652	12.8995	0.883325	-0.53282	-0.480793	-0.9	-0.5	-1.6
2	63	147	47	21.7502	1.241	0.753	9.8	2	10	0.77	105.3	0.79768	2.48756	2.16138	3.27773	0.152196	1.21914	11.716	0.777888	0.0554657	-0.139962	-2.1	-1	-1.7
1	57	175	78	25.4694	1.353	0.853	8.7	4.1	11	0.86	66.6	0.891981	2.96621	3.02659	3.49319	0.170591	1.54394	11.5069	0.844913	-0.247477	0.00527897	-0.9	-0.8	-1.5
1	71	165	83	30.4867	1.255	1.122	9.2	4	19	0.69	88.7	0.789579	2.96433	3.41556	3.94225	0.149273	1.56511	14.6287	0.879694	-0.862814	-1.10251	1.2	-0.6	-1.6
1	86	165	58	21.3039	1.322	1.051	8.5	2.9	13	1.04	70.4	0.607974	2.32303	2.49922	4.01308	0.113817	1.03593	21.2469	0.603224	-1.88622	-0.345145	0.9	-2.6	-3.2
2	53	160	78	30.4688	1.374	1.061	8.5	3.4	19	1.1	63.5	1.23363	3.98958	3.35564	3.39749	0.24161	1.72521	8.06815	1.01038	3.02636	1.22999	0.6	1.4	1.6
2	50	151	55	24.1217	1.378	0.877	8.5	3.6	9	0.55	116.1	1.05637	2.58938	1.24494	2.57431	0.209158	0.892739	6.66698	0.951665	1.9481	1.2712	-1	0.8	0.3
1	51	161	69	26.6193	1.331	0.912	8.4	3.3	9	0.89	109	1.03598	3.0322	2.32014	3.07318	0.201673	1.43467	8.02462	0.905892	0.649683	-0.243409	-0.4	-0.4	-0.4
2	64	157	64	25.9645	1.248	0.98	8.9	4	12	0.81	74	0.98479	2.87353	2.22985	3.06471	0.191055	1.37199	8.51948	0.959096	1.3466	-0.0678592	-0.2	0.2	-0.9
2	53	160	80	31.25	1.328	1.036	9.8	4	22	0.71	82.9	1.0109	3.07248	2.46788	3.19297	0.195935	1.40664	8.98326	1.02196	1.50873	0.756175	0.4	1.5	0.2
2	56	156	56	23.0112	1.407	1.029	9.7	3.7	13	0.69	88.7	0.953943	2.91374	2.44786	3.20855	0.184099	1.39119	9.57757	0.86257	1.11548	1.56991	0.4	-0.1	-0.6
1	55	158	73	29.2421	1.198	0.918	9.1	3.5	13	0.7	81.8	0.907387	3.23709	3.33304	3.74731	0.173052	1.6241	11.8671	0.927007	-0.176454	-1.74684	-0.4	-0.2	-1
1	71	172	58	19.6052	1.304	0.914	8.7	3.8	18	0.94	83.3	0.902502	2.87235	2.78522	3.34312	0.173141	1.4448	11.1458	0.842438	-0.173877	-0.548617	-0.4	-0.9	-0.9
2	75	148	52	23.74	1.045	0.721	9.3	3.9	17	0.85	99.3	0.650109	1.94732	1.59884	3.14619	0.123073	0.983924	13.2081	0.558122	-0.912192	-2.15884	-2.4	-3.2	-3.4
1	61	170	79	27.3356	1.313	1.113	8.4	3.6	18	0.77	73.1	1.16993	3.83246	3.16308	3.43963	0.227921	1.67797	8.28241	1.01766	1.40733	-0.446881	1.2	0.5	0.8
1	64	165	66	24.2424	1.456	1.388	8.9	4.7	30	0.95	56.3	1.07903	3.59715	3.55684	3.50021	0.208724	1.91687	8.90182	0.867549	0.853214	1.16959	3.3	-0.7	0
2	50	159	52	20.5688	1.397	0.923	7.3	3.7	25	0.68	117.4	0.696213	2.17386	1.96686	3.28012	0.131955	1.08608	13.7425	0.749878	-0.617073	1.4669	-0.6	-1.1	-2.3
1	57	163	60	22.5827	1.416	1.241	9.1	3.2	19	0.94	61.4	1.08624	3.50094	3.39668	3.38474	0.210706	1.88305	8.56158	1.0921	0.91041	0.717431	2.2	1	0.7
1	70	172	77	26.0276	1.23	1.088	8	2.7	23	0.65	120.4	0.987268	3.49331	3.6901	3.71512	0.189212	1.83613	10.6212	0.900517	0.29001	-1.38511	1	-0.4	-0.6
1	73	167	72	25.8166	1.235	1.194	9.2	3.2	16	1.17	61.6	0.775964	3.01024	4.00121	4.07342	0.146405	1.86867	14.6296	0.832523	-0.945607	-1.32859	1.8	-0.9	-1.9
1	73	159	78.5	31.051	1.361	1.082	8.7	3.7	14	0.7	110.5	0.979863	3.27782	3.12162	3.51343	0.188338	1.69154	9.80321	0.958611	0.264783	0.0957109	0.9	0	-0.6
2	59	158	59	23.634	1.356	1.056	9.1	2.9	22	1.31	53.6	0.71531	2.42543	2.27024	3.56254	0.135261	1.15207	14.5819	0.692734	-0.507249	1.04459	0.6	-1.8	-2.4
2	65	148	51	23.2834	1.281	0.693	8.9	4	11	0.75	79.1	0.702527	2.21663	1.92826	3.31206	0.133136	1.06194	13.6404	0.696235	-0.577858	0.272055	-2.6	-1.8	-2.9
1	70	164	49	18.2183	1.296	0.821	8.4	3.2	19	0.9	59.9	0.8103	2.79059	3.17312	3.61679	0.153946	1.54621	13.3398	0.753577	-0.727945	-0.639049	-1.1	-1.5	-2.2
1	55	165	53	19.4674	1.483	1.078	9.2	3.5	18	1.01	75.6	0.789709	2.75441	3.14992	3.66302	0.149775	1.54578	13.6238	0.815386	-0.848318	1.4748	0.9	-1.1	-2
1	64	163	70	26.3465	1.451	1.158	8.7	3.5	12	0.48	125.1	1.058	3.5895	3.5723	3.56194	0.204145	1.86674	9.36949	1.05747	0.72103	1.11307	1.5	0.8	0.5
1	82	160	53	20.7031	1.227	1.063	9.1	3.4	14	0.96	55.9	0.784136	2.4692	2.07085	3.30637	0.149377	1.09965	12.6062	0.769764	-0.859813	-1.41902	0.8	-1.4	-2.2
2	62	154	58	24.4561	1.315	0.894	9	3.4	13	0.66	90.5	0.819148	2.60899	2.33262	3.34929	0.156346	1.20995	12.3784	0.760812	0.193345	0.622269	-1.5	-1.1	-1.7
1	53	152	65	28.1337	1.462	1.091	9.1	5.3	12	0.79	73.7	1.05061	3.28339	2.62967	3.28195	0.203756	1.49529	8.63692	1.04941	0.709817	1.23741	1	0.7	0.4
1	58	176	70	22.5981	1.385	1.064	8.9	4	5	0.47	139.7	0.899419	3.02946	3.31026	3.53833	0.171974	1.68497	11.4361	0.889124	-0.207575	0.367007	0.8	-0.5	-1
1	75	168	70	24.8016	1.331	1.269	8.9	3	9	0.56	116	1.16602	4.04337	4.20568	3.64134	0.226151	2.18498	8.52372	1.12175	1.35622	-0.243409	2.4	1.3	1
1	73	172	78	26.3656	1.28	0.975	9.5	3.5	14	0.93	89.1	0.660574	2.65481	4.22123	4.22191	0.123791	1.74233	19.6059	0.699331	-1.59835	-0.819913	0.1	-2	-3.1
1	77	170	57	19.7232	1.306	0.865	8.9	3.7	16	0.99	74.1	0.552279	2.32789	2.35733	4.43602	0.102863	0.998662	23.0798	0.548651	-2.20242	-0.526009	-0.8	-3.1	-2.6
2	52	156	82	33.6949	1.418	1.161	8.9	3.4	12	0.62	97.5	1.33763	4.56204	4.33556	3.58167	0.262589	2.2379	7.39732	1.02636	3.72342	1.68321	1.5	1.5	2.5
1	58	183.5	81	24.0554	1.366	1.014	8.5	3.2	16	0.67	87	0.916975	3.38342	4.53831	3.8758	0.174678	2.11878	12.2878	0.976659	-0.129503	0.152231	0.4	0.2	-0.7
1	66	158	68	27.2392	1.261	0.903	9.7	4.1	10	0.8	74.7	0.860188	3.11534	3.32549	3.8053	0.163508	1.68278	12.1168	0.850169	-0.451944	-1.03469	-0.5	-0.8	-1.5
1	72	171	65	22.2291	1.351	1.073	8.8	2.9	12	0.68	83.7	0.89132	3.13535	3.51234	3.69345	0.169945	1.6755	12.3279	0.923104	-0.266119	-0.017329	0.8	-0.2	-1.1
1	72	170	60	20.7612	1.339	0.782	8.7	2.8	15	1.08	67.2	0.605047	2.32286	2.98142	4.03262	0.113238	1.32205	19.9368	0.677666	-1.90294	-0.152977	-1.4	-2.1	-3.5
1	57	171	74	25.3069	1.547	1.267	8.3	3	18	0.73	108.5	1.11485	3.86196	4.03806	3.63841	0.215579	2.04999	9.14805	1.02747	1.05107	2.19825	2.4	0.6	0.6
1	61	179	83	25.9043	1.358	1.197	9	4.1	11	0.63	95.1	1.12476	3.86998	4.32676	3.6153	0.217748	2.17359	9.16066	1.11766	1.11368	0.0617989	1.8	1.2	1.1
1	70	166	62	22.4996	1.352	0.884	9.1	3.2	21	1.07	70.3	0.628989	2.54586	2.91925	4.27495	0.117729	1.22909	20.4185	0.648833	-1.77332	-0.00602503	-0.6	-2.3	-2.7
1	68	166	72	26.1286	1.47	1.174	9.4	4.4	15	0.76	79.6	1.08723	3.55865	3.43011	3.43716	0.210678	1.89904	8.57478	1.03975	0.909617	1.32785	1.6	0.6	0.2
1	57	170	66	22.8374	1.315	0.821	8.8	3.9	11	0.65	92.1	0.725595	2.53991	3.07875	3.67666	0.1371	1.4132	15.9051	0.740383	-1.21418	-0.424273	-1.1	-1.6	-2.7
1	59	175	65	21.2245	1.552	1.191	9.1	3.7	15	0.96	86.8	0.975056	3.58234	4.19293	3.85979	0.186377	2.00898	11.2068	0.941456	0.208158	2.25477	1.8	-0.1	-0.6
1	63	172	84	28.3937	1.292	1.128	9	3.1	12	0.79	75.8	1.05963	3.30808	2.95063	3.27848	0.20565	1.68788	8.50221	1.0499	0.764464	-0.684265	1.3	0.7	0.1
1	74	172	74	25.0135	1.336	1.344	9.1	3.3	14	0.79	72.6	0.783109	1.06603	0.102147	1.43155	0.161315	0.129908	5.04203	1.03072	-0.515221	-0.186889	3	-0.2	-1.6
1	61	169	74	25.9095	1.546	1.366	7.8	4.9	45	11.67	4.9	1.23243	4.37112	4.72438	3.72475	0.239599	2.29054	8.61581	1.35288	1.7444	2.18695	3.1	3	1.9
1	80	170	71	24.5675	1.361	1.167	9.4	3	14	1.18	62.8	0.732504	2.56343	2.82732	3.67443	0.138454	1.38366	14.7542	0.790102	-1.17511	0.0957109	1.6	-1.3	-2.4
1	83	159	68	26.8977	1.343	1.324	8.7	3.9	8	0.62	99.9	0.918236	3.13606	3.19448	3.58714	0.175631	1.59994	11.3854	0.853783	-0.10201	-0.107761	2.8	-0.8	-1
1	65	164	67	24.9108	1.339	1.094	8.9	2.4	9	0.94	57.7	1.18684	3.68854	3.17636	3.26318	0.232433	1.84645	7.40135	1.03747	1.53756	-0.152977	1	0.6	1
1	71	169	66	23.1084	1.417	1.142	9.3	3.9	22	1.3	55.4	0.89394	3.16435	3.62318	3.71826	0.170426	1.72468	12.3247	0.830771	-0.252233	0.728735	1.4	-0.9	-1.1
1	79	167	63	22.5896	1.364	1.111	8.5	3.8	14	0.78	74.6	1.01391	3.36823	3.73626	3.49151	0.195415	1.99597	9.62136	0.945483	0.46905	0.129623	1.3	-0.1	-0.4
1	71	168	74	26.2188	1.48	1.177	9	3.8	14	0.64	94	1.04287	3.61205	4.19987	3.63958	0.200811	2.12373	9.86205	1.06197	0.624793	1.44089	1.7	0.8	0.3
1	74	171	65	22.2291	1.335	1.237	9	3.2	24	1.01	72.8	1.32964	4.3273	3.70002	3.41837	0.261956	2.0392	6.93777	1.08207	2.38972	-0.198193	2.1	1	2.4
1	67	161	63	24.3046	1.377	0.92	9	3.9	32	1.06	50.7	0.774271	2.46704	2.11141	3.34535	0.147328	1.15192	12.46	0.842013	-0.918948	0.276575	-0.4	-0.9	-2.3
1	73	163	58	21.83	1.286	0.891	8.7	3.5	12	0.7	80.3	0.840889	2.73595	2.68644	3.41938	0.160521	1.40529	11.9891	0.800961	-0.538141	-0.752089	-0.6	-1.2	-2
1	74	167	58	20.7967	1.398	0.999	8.8	3.6	13	1.41	49.3	0.858069	3.22124	4.42878	3.94225	0.162803	2.04092	13.3332	0.972267	-0.472271	0.513959	-0.4	-0.4	-1.5
1	62	164	66.3	24.6505	1.302	1.079	7.9	4	12	0.86	65.8	0.771611	2.94169	3.52384	4.00573	0.145663	1.60137	15.1768	0.785301	-0.967029	-0.571225	0.9	-1.3	-1.9
1	55	174	65	21.4692	1.451	0.931	9	3.6	17	0.59	100.8	0.739005	2.64467	2.86023	3.75788	0.139609	1.38422	14.7963	0.73966	-1.14176	1.11307	-0.3	-1.6	-2.4
1	58	175	79	25.7959	1.369	1.097	9.4	3.6	15	0.76	76.4	0.823544	3.2294	4.40745	4.12023	0.155698	1.85849	15.2622	0.830679	-0.677353	0.186143	1	-0.9	-1.8
1	80	153	55	23.4952	1.386	1.219	9.2	2.8	8	0.72	83.5	0.902112	3.11533	3.0647	3.62622	0.172275	1.48977	11.9466	0.871455	-0.19888	0.378311	2	-0.6	-1.1
1	62	155	67	27.8876	1.395	0.942	8.7	3.1	17	0.76	76.1	0.926964	2.99769	3.01772	3.39812	0.177958	1.6545	10.2617	0.970694	-0.0348438	0.480047	-0.2	0.1	-1.3
1	80	166	68	24.677	1.338	1.197	9.2	3.6	15	0.85	91.3	0.983779	3.19548	2.5574	3.41348	0.18951	1.31362	10.3057	0.925838	0.298611	-0.164281	1.8	-0.2	-0.6
1	55	162	61	23.2434	1.235	0.761	8.8	3.6	16	1.13	50.4	0.748359	2.38197	2.02469	3.34317	0.142182	1.02237	13.9523	0.773184	-1.06749	-1.32859	-1.6	-1.4	-2.4
1	72	164	50	18.5901	1.435	0.872	9.9	4.6	48	1.62	30.5	1.22781	4.37118	4.55621	3.73577	0.238693	2.23011	8.62681	0.74367	1.71824	0.932207	-0.7	-1.6	-0.4
1	70	171	75	25.6489	1.324	0.812	9	3.2	16	0.87	86.3	0.977576	3.47165	3.57428	3.73079	0.187232	1.87954	10.1914	0.944957	0.232857	-0.322537	-1.2	-0.1	0.1
1	63	162	68	25.9107	1.34	1.048	9.3	4.4	8	0.63	96.4	0.991154	3.16749	2.83358	3.35681	0.1912	1.53227	9.69453	0.984473	0.347373	-0.141673	0.6	0.2	-0.3
1	52	165	69	25.3444	1.29	0.943	9.3	2.6	14	0.91	83.6	0.825096	2.87844	3.14439	3.66321	0.156794	1.51519	13.2173	0.830141	-0.645724	-0.706873	-0.2	-1	-1.5
1	74	161	67	25.8478	1.258	1.171	9.2	4.1	14	1.09	71	0.963279	3.18734	3.30925	3.47442	0.185092	1.74822	10.2555	0.946409	0.171077	-1.0686	1.6	-0.1	-0.4
1	61	158	73	29.2421	1.478	1.164	7.4	3.8	11	0.66	119.7	1.19765	4.02251	3.44064	3.53025	0.233344	1.82862	8.08802	1.05214	1.56385	1.41828	1.6	0.7	1.1
1	80	163	68	25.5937	1.319	0.957	8.5	3.9	20	0.82	68.5	0.810274	2.73401	2.74994	3.54289	0.154083	1.40126	12.7342	0.813684	-0.723968	-0.379057	-0.1	-1.1	-2
1	63	165	60	22.0386	1.383	1.06	9.2	2.2	13	1.08	79.7	0.968439	3.14117	3.06859	3.40555	0.186348	1.69386	9.71276	0.908348	0.207339	0.344399	0.7	-0.4	-0.8
1	62	167	58	20.7967	1.373	0.902	9.6	4.8	8	0.59	137.8	0.733252	2.56944	2.94607	3.68035	0.138598	1.4816	14.3576	0.792748	-1.17095	0.231359	-0.5	-1.2	-2.5
1	61	171	75	25.6489	1.471	1.081	8.9	3.2	8	0.71	100.3	1.24177	4.06003	3.653	3.43353	0.243104	2.02948	7.41519	1.0838	1.84557	1.33915	0.9	1	1.4
1	57	161	67	25.8478	1.469	1.103	9.2	3.8	13	0.74	85.3	1.21361	3.88436	3.25159	3.36077	0.237538	1.78413	7.67065	1.1555	1.68491	1.31654	1.1	1.5	1.5
1	72	158	72	28.8415	1.47	1.199	8.2	1.9	20	0.74	76.3	1.03447	3.35656	2.99439	3.40859	0.199918	1.65033	9.10264	1.04585	0.599037	1.32785	1.8	0.7	-0.1
1	68	165	79	29.0174	1.217	0.909	9.1	4.1	14	0.6	98.3	0.775993	2.67384	2.9334	3.61947	0.14714	1.46777	13.5968	0.873982	-0.924395	-1.53206	-0.4	-0.6	-2.2
1	68	167	70	25.0995	1.3	0.981	9	3.4	10	0.85	96.6	0.751979	2.54656	2.75392	3.55589	0.142492	1.33035	14.5154	0.798057	-1.05855	-0.593833	0.1	-1.2	-2.3
1	55	169	79	27.6601	1.355	1.16	9.4	3.9	24	0.89	85	0.95722	3.79676	5.69274	4.16419	0.182076	2.52877	12.3746	0.97179	0.0840191	0.027887	1.5	0.1	-0.2
1	68	156	71	29.1749	1.416	1.045	9.8	3.9	14	0.97	86.6	1.03564	3.44206	3.61092	3.49207	0.199847	1.9585	9.24597	1.00549	0.596964	0.717431	0.6	0.4	-0.1
1	66	158	62	24.8358	1.268	0.935	8.6	3.8	17	0.93	78	0.963929	3.08504	2.91409	3.36117	0.185589	1.67702	9.37645	0.827821	0.185438	-0.955561	-0.2	-1	-0.9
1	54	158	79	31.6456	1.299	1.03	8.8	4.3	13	0.7	80.3	1.23579	3.78176	2.8532	3.21295	0.243191	1.6988	6.90874	1.13975	1.84806	-0.605137	0.5	1.4	1.3
1	52	174	70	23.1206	1.465	0.985	9.2	4.1	11	0.65	90.6	0.962785	3.44223	3.82165	3.75499	0.184166	1.91199	10.8658	0.871484	0.144341	1.27133	0.2	-0.6	-0.5
1	61	176	80	25.8264	1.25	0.994	8.4	2.7	9	0.95	83.3	1.10706	3.48866	3.0532	3.30877	0.215388	1.70656	8.31302	1.00954	1.04557	-1.15903	0.2	0.4	0.8
1	67	163	58	21.83	1.289	0.886	8.7	4	16	0.84	92.9	0.73955	2.65604	2.93806	3.77223	0.139701	1.34285	15.7167	0.754889	-1.13909	-0.718177	-0.6	-1.5	-2.2
1	57	172	78	26.3656	1.491	1.208	8.8	3.1	20	0.89	85.3	1.08133	4.36588	4.67338	4.27257	0.207083	2.06265	11.1496	1.11543	0.80585	1.56523	1.9	1.2	1.7
1	51	168	62	21.9671	1.471	1.051	9.1	3.1	14	0.8	106	0.999818	3.72833	4.59085	3.91577	0.191198	2.26679	10.5926	0.884329	0.347335	1.33915	0.7	-0.5	-0.1
1	70	165	72	26.4463	1.223	1.133	9.2	4.4	16	0.62	97.5	0.911827	2.98563	2.63727	3.43992	0.174754	1.40806	10.7358	0.785903	-0.127315	-1.46424	1.3	-1.3	-1.2
1	57	164	70	26.0262	1.288	0.712	8.4	4.5	29	0.91	82.4	0.883948	2.89942	2.85022	3.44478	0.169091	1.50444	11.2022	0.84612	-0.29079	-0.729481	-2	-0.8	-1.5
1	60	179	81	25.2801	1.422	1.182	8.9	3.6	14	0.66	94.4	1.2418	4.89369	6.28272	4.13818	0.239772	2.7159	9.6529	1.07894	1.74937	0.785255	1.7	0.9	1.9
1	53	166	76	27.5802	1.394	1.112	8.7	2.4	20	0.81	97.2	1.06736	3.75505	4.00971	3.71978	0.205849	2.00298	9.93079	1.0333	0.770227	0.468743	1.1	0.6	0.5
1	83	162	46	17.5278	1.243	1.079	9	4.1	18	0.92	86.1	0.778081	2.71558	2.56323	3.6675	0.147478	1.23584	14.1109	0.801659	-0.914631	-1.23816	0.9	-1.2	-1.7
1	55	172	95	32.112	1.471	1.432	9.2	3.1	17	0.84	87.3	1.22569	4.56719	5.43835	3.91328	0.237352	2.51414	9.11779	1.07467	1.67953	1.33915	3.6	0.9	1.7
1	77	167	70	25.0995	1.362	1.129	8.8	3.2	14	0.76	106.5	0.802513	3.03338	3.88008	3.96891	0.151778	1.76177	14.5203	0.898438	-0.790518	0.107015	1.3	-0.4	-1.9
1	65	165	66	24.2424	1.352	1.133	8.5	3.2	17	0.57	106.8	0.832493	2.98203	3.72412	3.76224	0.158074	1.80707	13.0329	0.932339	-0.608785	-0.00602503	1.3	-0.2	-1.5
1	68	166	68	24.677	1.406	1.451	8.7	4.3	9	0.63	96.1	1.00188	3.58622	4.39026	3.75916	0.192057	2.14824	10.6513	1.08444	0.372125	0.604391	3.8	1	-0.2
1	55	168	73	25.8645	1.358	1.068	9.2	3	15	0.64	133.5	1.18498	4.19282	4.0217	3.71466	0.22976	1.98142	8.84191	1.01039	1.46041	0.0617989	0.8	0.4	1.5
1	62	166	67.5	24.4956	1.457	1.057	8.7	4.2	11	0.56	108.6	0.840733	3.03463	3.41902	3.79111	0.159657	1.70139	12.6084	0.89653	-0.563094	1.18089	0.7	-0.4	-1.5
1	56	172	70	23.6614	1.432	0.945	8.6	4.5	13	0.46	143.2	1.01567	3.16179	2.98155	3.26886	0.196568	1.68179	9.01503	1.06627	0.50232	0.898295	-0.2	0.8	0
1	53	169	78	27.31	1.38	1.135	8.8	4.5	20	0.78	71.1	0.991577	3.71173	4.54613	3.93015	0.189499	2.05006	11.7072	0.968091	0.298271	0.310487	1.3	0.1	-0.5
1	87	170	53	18.3391	1.419	1.166	9.1	3.1	13	0.86	98.5	0.891965	3.1579	3.02525	3.71703	0.17002	1.43385	12.4162	1.00901	-0.263971	0.751343	1.6	0.4	-1.2
1	64	167	57	20.4382	1.304	0.777	7	2.8	19	1.02	69.1	0.797994	2.77149	3.37587	3.64746	0.151442	1.70798	13.059	0.796957	-0.800209	-0.548617	-1.5	-1.2	-2
1	75	160	63	24.6094	1.314	0.993	9.7	5.4	24	1.45	35.6	0.778034	2.56731	2.73531	3.46555	0.147831	1.42827	12.9546	0.780933	-0.904439	-0.435577	0.2	-1.3	-2.2
1	54	169	64	22.4082	1.359	0.973	9.2	3.2	9	0.83	120.7	1.03161	3.36419	3.3152	3.42498	0.199251	1.79779	9.26879	1.0014	0.579764	0.0731029	0.1	0.4	-0.1
1	59	173	73	24.3911	1.425	1.407	8.3	3.6	8	0.6	107.2	1.06745	3.86659	4.7673	3.80433	0.205247	2.25922	10.285	0.975405	0.752837	0.819167	3.5	0.2	-0.1
1	74	175	82	26.7755	1.28	0.966	9.8	3.3	20	0.87	89.8	1.17138	4.01903	4.05814	3.60261	0.22743	2.16889	8.23868	0.902126	1.39313	-0.819913	0	-0.4	1.2
1	65	163	59	22.2063	1.398	1.062	9.2	3.9	23	0.97	58.6	0.946758	3.02918	2.84583	3.35953	0.182077	1.59167	9.8213	0.919715	0.0840418	0.513959	0.8	-0.3	-0.9
1	60	178	75	23.6713	1.309	0.801	8.8	3.5	18	0.98	76.8	0.810638	2.82556	2.70094	3.66191	0.153937	1.30485	13.4617	0.71405	-0.728195	-0.492097	-1.3	-1.8	-2.2
1	71	160	64	25	1.308	0.773	8.9	3.5	15	1.17	68.4	0.730118	2.48514	2.60396	3.57464	0.138147	1.32578	14.2564	0.703942	-1.18396	-0.503401	-1.5	-1.9	-2.7
1	51	179	75	23.4075	1.438	0.919	8.9	3.7	16	0.92	91.3	0.998124	3.43349	3.60637	3.61249	0.191741	1.86485	10.0944	0.934867	0.362995	0.966119	-0.4	-0.2	-0.4

## Sheet: Sheet2
1. Exclusion :	not-excluded	0
	cancer	1
	CKD	2
	chronic steroid user	3
	other	4
2. PHx_treatment_YN	yes	1
	No	0
	not-known	9
3. Medication	Bisphosphonate	1
	SERM	2
	PTH	3
	HRT	4
	none	0
4. Medication_name	약제이름
5. CaVitD	yes	1
	no	0
6. Fracture_YN	yes	1
	no	0
7. Fracture_site	hip fracture	1
	spine fracture	2
	hip & spine fracture	3
	non-vertebral fracture( ankle. Wrist. Humerus, rib)	4
	none	0
